# Supplementary material for: Synaptoproteomic Analysis of the Prefrontal Cortex Reveals Spatio-Temporal Changes in SYNGAP1 Following Cannabinoid Exposure in Rat Adolescence
Source: Int J Mol Sci. 2022 Dec 31;24(1):698. doi: 10.3390/ijms24010698 (PMC9820805; doi:10.3390/ijms24010698)
Supplement: Supplementary file 1 [file ijms-24-00698-s001.zip]

Archive with 3 entries (3 files):
- Supplementary Dataset S1.xlsx
- Supplementary Dataset S2.xlsx
- Supplementary Dataset S3.xlsx
