# Supplementary material for: Synaptoproteomic Analysis of the Prefrontal Cortex Reveals Spatio-Temporal Changes in SYNGAP1 Following Cannabinoid Exposure in Rat Adolescence
Source: Int J Mol Sci. 2022 Dec 31;24(1):698. doi: 10.3390/ijms24010698 (PMC9820805; doi:10.3390/ijms24010698)
Supplement: Supplementary file 1 [file ijms-24-00698-s001.zip › Supplementary Dataset S1.xlsx]

## Sheet: All_q1_protein_list
				Exp condition	Control	Control	Control	Control	Control	Control	Control	Control	Control	Control	Control	Control	Control	Control	Control	Drug treated	Drug treated	Drug treated	Drug treated	Drug treated	Drug treated	Drug treated	Drug treated	Drug treated	Drug treated	Drug treated	Drug treated	Drug treated	Drug treated	Drug treated
Accession	Gene Symbol	p-value	q-value	Sample Name	Control_1_rep1	Control_1_rep2	Control_1_rep3	Control_2_rep1	Control_2_rep2	Control_2_rep3	Control_3_rep1	Control_3_rep2	Control_3_rep3	Control_4_rep1	Control_4_rep2	Control_4_rep3	Control_5_rep1	Control_5_rep2	Control_5_rep3	Drug_6_rep1	Drug_6_rep2	Drug_6_rep3	Drug_7_rep1	Drug_7_rep2	Drug_7_rep3	Drug_8_rep1	Drug_8_rep2	Drug_8_rep3	Drug_9_rep1	Drug_9_rep2	Drug_9_rep3	Drug_10_rep1	Drug_10_rep2	Drug_10_rep3
A0A096MIT7	Syn3	2.96091e-08	9.77297e-06		1.26	1.22	1.21	1.2	1.19	1.16	1.31	1.26	1.21	1.21	1.2	1.28	1.11	1.1	1.14	1.12	1.11	1.13	1.11	1.03	1.04	0.92	0.96	0.94	1.01	1.03	1.04	0.97	1	0.97
A0A096MIV5	Abcf2	0.0392168	0.143505		1.17	1.28	1.25	1.44	1.62	1.49	1.16	1.25	1.11	1.11		1.03	0.99		0.97	1.26	1.3	1.39	1.83	1.97	1.85	1.24		1.37	1		1.18	1.36		1.41
A0A096MIV6	Wbscr17	0.0946629	0.245637			1.11			1.05			1.27									1.33			1.32
A0A096MIX1	Gbe1	0.443234	0.630227				0.97			0.99			1.12		1.13			1.39				0.94			1.09		1.09			1.07			1.16
A0A096MIX2	Ddx17	0.00262752	0.0203028		1.16	1.23	1.16	1	0.97	0.99	0.95	1.07	1.01	1.02	0.98	0.99	0.99	0.94	0.86	1.18	1.1	1.09	1.03	1.05	1.03	1.28	1.23	1.22	1.05	1.05	1.01	1.24	1.32	1.24
A0A096MIZ1	Palm2	0.0340886	0.131341		1.06	1.06	1.01	1.26	1.26	1.41	1.06	1.08	1	0.88	0.91	0.88	1.02	1	0.95	1.28	1.27	1.33	0.95	0.96	0.99	1.3	1.31	1.25	1.32	1.25	1.32	1.07	1.09	0.97
A0A096MJ89	Arr3	0.751523	0.859702		1.11			1.17			1.24									0.86			1.44
A0A096MJ97	Heatr9	0.500432	0.678034		1.02		0.91	2.54		1.77	1.17		0.92	0.98	1.25	1.17	0.83	1	1.02	1.39		1.27	0.85		0.77	1.9	1.33	1.63	1.01	1.07	1.09	0.9	0.7	0.82
A0A096MJ99	Vamp4	0.549426	0.715185			1.11	1.03		1.09	1.09		1.19	1.23		1.11			1.05			1.11	1.18		1.03	1.03		1.15			1.13			1.03
A0A096MJC8	Lcor	0.407069	0.597863		0.99	1.19	1.16	1.03	1.24	1.14	1.02	1.37	1.18	1.12		1.18	1.25		1.22	1	1.15	1.01	0.96	1.32	1.03	1.23		1.18	1.27		1.14	1.07		1.13
A0A096MJE3	Gspt2	0.283814	0.477475		1.17	0.84	0.95	1.12	0.89	1.13	1.23	0.97	0.97	1.05		1.05	1.11		0.97	1.03	0.93	1.03	1.17	1.17	1.3	1.16		1.12	0.97		1.1	1.06		0.95
A0A096MJE6	Tnr	0.950504	0.973913		1.13	1.05	1.06	1.13	1.06	1.11	1.22	1.14	1.06	1.04	1.05	1.08	1.09	1.06	1.05	1.15	1.08	1.13	1.08	1.16	0.95	1.1	1.01	1.26	1.11	1.06	1.14	1.04	1.06	1
A0A096MJG4	Crtac1	0.0692647	0.203882											1.1			1.04									0.99			0.9			0.89
A0A096MJG5	Pappa	0.144936	0.316673												0.76			1.08									1.23			1.18			1.04
A0A096MJI4	Gigyf2	0.00136916	0.0127272		1.27	1.17	1.2	1.18	1.15	1.13	1.3	1.15	1.14	1.15	1.23	1.16	1.1	1.17	1.15	1.11	1.1	1.12	1.09	1.03	1.01	1.07	1.27	1.09	0.98	1.11	0.98	1.09	1.21	1.12
A0A096MJN4	Sept4	1.54251e-05	0.00045458		1.17	1.2	1.19	1.22	1.21	1.22	1.28	1.27	1.23	1.26	1.23	1.19	1.14	1.15	1.15	1.17	1.21	1.22	0.98	1	0.95	0.92	0.99	0.93	1.13	1.14	1.16	0.95	0.97	0.95
A0A096MJP4	Cep41	0.944055	0.970306													1.13			0.99									1			1.16			1
A0A096MJP9	Ddi2	0.142667	0.314063												0.85			0.87									1.21			1.15			0.86
A0A096MJT6	RGD1307100	0.375546	0.569124			1.27	1.44		1.21	1.43		0.93	1.16								1.35	1.51		0.73	0.9
A0A096MJW6	Il1rapl1	0.209487	0.396018				0.7			1			0.88		1.6			1.18				0.71			0.94		0.87			0.83			0.99
A0A096MJY1	Gpc6	0.00614121	0.0385363				1.01			1.1			1.18	1.29		1.41	1.14		1.28			1.13			1.07	0.78		0.99	1.02		1.04	0.95		1.13
A0A096MJZ0	Dnal1	0.198803	0.383825		1.14	1.1	1.07	1.22	1.15	1.05	1.08	1.11	1.1	0.86	0.92	0.9	1.1	0.95	0.99	1.18	1.1	1.09	1.04	1	0.95	1.31	1.16	1.25	1.1	1.02	1.07	1.09	1.04	1.04
A0A096MJZ2	Tbl2	0.949826	0.973419											1.16	1.04		1.13	0.79								1.01	0.72		1.15	1.16		0.98	1.15
A0A096MK15	Neb	0.166215	0.344483			1.08	1.04		1.08	0.94		1.05	1.06								0.95	1.02		1.48	1.31
A0A096MK30	Msn	1.94261e-08	8.74352e-06		1.19	1.19	1.14	1.26	1.3	1.19	1.35	1.39	1.32	1.32	1.4	1.37	1.25	1.24	1.23	1.08	1.12	1.11	1.19	1.15	1.11	0.99	0.92	0.91	1.01	0.99	0.97	1.03	1.03	1.03
A0A096MK39	Hsf4	0.735064	0.846025			1.09	1.04		0.87	0.87		1.25	1.1	1.38	1.19	1.1	0.96	1.11	1.08		0.9	1		1.19	1.04	1.15	1.01	1.04	1.31	1.38	1.28	0.94	1.1	1.02
A0A096MK47	Mlip	0.856883	0.924912												0.96			1.27									0.99			1.18			1.2
A0A096MKB0	Rab24	0.000983444	0.00999801		1.18	1.15	1.19	1.17	1.2	1.18	1.13	1.2	1.18	1.11	1.12	1.17	1.19	1.04	1.2	1.14	1.16	1.1	1.07	1.08	1.07	1.08	1.19	1	1.13	1.17	1.07	1.04	0.98	1.05
A0A096MKB2	Kcnh1	0.177622	0.35912		0.94	1.12	0.99	1.16	1.02	1.29	1.22	1.15	1.25	1.02		1.26	1.04		1.34	1.08	1.17	1.29	1.14	1.15	1.21	0.84		1	1.05		1.07	0.82		1.1
A0A096MKD3	Cntd1	0.977441	0.988624											1.07	1.2	0.85	0.97	1.12	0.97							0.99	1.17	0.89	1.04	1.15	1.1	1.02	0.99	0.98
A0A096MKG5	Nadk2	0.121321	0.283731		1.15	1.18	1.33	0.76	0.85	0.93	0.78	0.82	0.88	1.18	1.04	1.15	0.48	0.66	0.69	0.74	0.8	0.85	0.82	0.91	0.97	1.66	1.41	1.45	1.01	1.09	1.03	1.12	1.05	1.05
A0A096MKH2	Vta1	0.167105	0.345876		1.17	1.09	0.98	1.07	1.23	1.14	1.51	1.28	1.44	1.71		1.55	1.25		1.38	1.06	1.25	0.83	1.03	1.9	2.02	1.23		0.96	0.99		0.8	1.4		0.88
A0A096MKI0	Adgrf3	0.14384	0.315391			1.04			1.13			1.01									1.02			0.81
A0A096P6L2	Marf1	0.331521	0.524731		0.79	0.96		0.98	0.9		1.07	1			1.17	1.22		1.27	1.28	0.89	1.03		1.29	1.55			1.18	1.28		0.96	0.96		1.13	1.05
A0A096P6L8	Fn1	0.201488	0.386355													1.14			1.04									1			1.07			0.91
A0A096UWG9	Dgke	0.933222	0.964992		1.21	1.15	1.12	0.94	0.92	0.8	1.15	1.02	1.16	1.05		1.71	0.88		1.05	1.07	1.02	0.94	1.13	1.04	1.05	0.91		1.22	1.07		1.42	0.86		1.16
A0A0A0MXV8	Gabbr2	0.819804	0.902351		1.19	1.16	0.97	0.91	1.12	1.15	1	1.05	1.22	1.22	1.31	0.94	0.87	0.95	1.06	1.02	0.93	1.05	0.96	1.07	1.02	1.21	1.15	1.05	0.9	0.95	1.13	1.3	1.34	0.88
A0A0A0MXW1	Bckdhb	0.732649	0.844674		1.15	0.97	1.12	1.03	1.06	1.08	1.16	1.1	1.08	1.04	1.12	1.17	1.03	1.08	1.25	1.17	0.96	1.02	1.08	1.22	1.18	1.12	1.09	1.12	1.02	0.98	1.05	1.12	1.06	1.12
A0A0A0MXX7	Fxn	0.726848	0.840668				1.13			1.16			1.01									1.1			1.13
A0A0A0MXY3	Csnk1g3	0.114727	0.274934		1.01	1.04	1.08	1.02	1.07	1.08	1.04	1.05	1.08	1.25	1.2	1.24	1.18	1.09	1.19	1.08	1.11	1.16	1.18	1.09	1.15	1.03	1.09	1.06	0.96	0.96	1.02	1.08	0.97	1
A0A0A0MXZ0	Isca1	0.000883046	0.00928229		1.05	1.09	1.08	1.03	1.06	1.03	1	1.08	1.14	1.04	1.01	1.02	1.07	1.06	1.07	1.1	1.11	1.13	1	1.09	1.02	1.17	1.16	1.17	1.17	1.13	1.14	1.16	1.13	1.08
A0A0A0MXZ8	Impdh1	0.637334	0.782599			0.46	0.21		8.93	7.27		1.21	0.46		0.96			1.1			3.11	2.81		0.34	1.24		2.94			1.58			0.82
A0A0A0MY03	Poc1b	0.231875	0.42129		0.97			0.9			0.96			1.22			1.36			1.15			1.03			1.08			1.41			1.26
A0A0A0MY07	Usp15	0.150648	0.325486		0.99	0.82	1.17	0.87	0.91	1.02	0.88	1.03	1.17		1.34	0.91		1.14	1.36	1.08	1.07	1.22	1.23	1.21	1.29		1.17	1.03		1.04	1.04		1.1	0.98
A0A0A0MY09	Hsp90b1	0.427967	0.615592		0.86	1.03	0.9	0.94	1.1	1.03	1.06	1.13	1.62	1.29	1.1	1.18	1.34	1.15	1.23	1.08	1.22	0.88	1.05	1.1	1.28	1.36	1.16	1.24	1.32	1.2	1.1	1.23	1.12	1.19
A0A0A0MY13	Gpr158	0.413509	0.602319		1.22	1.19	1.15	1.24	1.2	1.13	1.16	1.16	1.14	0.97	0.93	0.98	1.07	1.06	1.05	1.19	1.18	1.13	0.96	0.98	0.96	1.11	1.14	1.13	1.14	1.09	1.09	1.06	1.02	1.05
A0A0A0MY22	Siae	0.705535	0.827358				1.05			1.2			1.62									0.99			1.42
A0A0A0MY39	Abcb9	0.675939	0.80972		1.15	0.81		1.16	0.93		1.15	1.18		1.58	1.25	0.92	1.63	1.36	0.74	1.21	0.87		1.31	0.98		1.04	1.23	0.88	1.21	1.05	0.91	1.42	1.34	0.78
A0A0A6YYM0	Acsl6	2.10669e-05	0.000560766		1.21	1.24	1.23	1.18	1.17	1.18	1.23	1.23	1.26	1.18	1.19	1.12	1.06	1.1	1.04	1.1	1.11	1.12	0.95	0.97	0.98	1.04	1.07	1.05	1.14	1.09	1.11	0.94	0.95	0.89
A0A0G2JSH2	Bdh1	0.12104	0.283477		1.28	0.85	0.97	1.13	0.83	1.11	1.14	0.86	0.99	1.09	1.06	1.07	1.15	1.09	1.1	1.19	1.02	0.97	1.17	1	1.06	0.92	0.94	0.9	1.05	0.95	0.94	0.85	0.88	0.83
A0A0G2JSH4	Gsk3b	0.000105249	0.001888		1.48	1.27	1.33	1.28	1.19	1.11	1.57	1.36	1.5	1.24	1.65	1.37	1.12	1.31	1.27	1.28	1.13	1.23	1.21	1.29	1.23	1.13	0.82	0.93	0.97	1.02	0.9	1.03	1.08	1.07
A0A0G2JSH9	Prdx2	0.287714	0.48124		1.08	1.19	1.06	1.01	1.12	1.09	1.06	1.09	1.07	1.15	1.13	1.13	1.1	1.09	1.12	1.07	1.17	1.13	1.12	1.19	1.27	1.06	1.04	1.09	1.14	1.1	1.13	1.06	1.1	1.13
A0A0G2JSI1	Aldh9a1	2.36235e-06	0.000144395		1.06	1.08	1.12	1	1.01	1.02	1.06	1.08	1.1	1.03	1.01	1	1.13	1.12	1.13	1.19	1.2	1.22	1.1	1.16	1.13	1.21	1.21	1.22	1.12	1.09	1.14	1.17	1.13	1.18
A0A0G2JSJ4	Syt13	0.0326841	0.127842													1.26			1.24									1.09			1.04			1.04
A0A0G2JSK1	Serpina3c	0.239909	0.430358		1.01	0.95	1.11	0.97	0.96	1.11	0.93	0.93	1.05		1.15	1.04		1.02	1.18	0.94	1	1.02	0.96	0.81	1.08		1.25	1.26		1.05	1.17		1.14	1.24
A0A0G2JSK5	Itgb1	0.692185	0.819911		1.25	1.17	1.18	1.08	1.07	1.1	1.12	1.02	1.13	0.85	1.21	0.88	0.98	1.1	1.02	0.96	0.99	1.01	1.16	1.17	1.22	1.06	1.15	0.95	1.18	1.04	1.22	0.97	1.22	1.08
A0A0G2JSL0	LOC100360846	0.0305192	0.122547		1.21	1.25	1.23	1.37	1.4	1.35	1.16	1.13	1.17	1.01	1.01	0.97	1	1.05	1	1.16	1.18	1.15	0.94	0.9	0.94	1.07	1.09	1.06	1.14	1.19	1.13	0.88	0.92	0.9
A0A0G2JSL2	Trappc4	0.388833	0.581253			0.59			0.93			1.16									0.96			1.16
A0A0G2JSL4	Tsc2	0.0457015	0.157898		1.04	1.3	1.12	1.11	1.21	0.9	1.07	1.02	1.08		2.04	1.91		1.14	1.18	1.14	1.07	0.99	0.9	1.12	1.02		0.92	0.9		0.88	0.92		1.43	1.31
A0A0G2JSM7	Add1	0.461979	0.646041		1.07	1.07	1.08	1.05	1.01	1.03	1.08	1.08	1.05	1.14	1.14	1.09	1.12	1.09	1.09	0.99	0.97	0.99	1.12	1.15	1.11	1.09	1.17	1.12	1.15	1.12	1.12	1.13	1.12	1.07
A0A0G2JSN8	Pdpn	0.065309	0.195569													0.86			0.93									1.08			1.18			1
A0A0G2JSP9	Slc22a2	0.0368963	0.138284		1.06			1.05			1.08			1.49			1.13			1.19			1.3			1.54			1.39			1.45
A0A0G2JSQ0	Ppp2r2d	0.699071	0.823575		1.63		1.59	1.28		1.59	1.37		1.6							1.71		1.74	1.61		1.21
A0A0G2JSQ4	Tpm1	0.0977695	0.2499		1.31	1.35	1.27	1.22	1.22	1.25	1.39	1.39	1.3	1.06	1.04	0.96	1.13	1.06	0.98	1.34	1.32	1.31	0.99	0.98	1.07	0.89	0.94	0.97	1.24	1.35	1.33	0.92	0.88	0.89
A0A0G2JSQ9	Pelp1	0.558194	0.723248		0.96	1.2		1.05	1.47		1.4	1.63		0.72			0.8			0.84	1		1.64	1.36		0.81			0.92			1
A0A0G2JSR0	Vdac3	0.842383	0.916278		0.91	0.87	1.25	0.86	0.94	0.91	1.17	1.3	1.08		1.09	1.32		1.37	1.22	0.83	0.97	0.91	1.2	1.28	1.11		1.14	1.2		1	1.12		1.3	1.36
A0A0G2JSR2	Syt3	0.00973778	0.0540491		1.1	1.06	1.1	0.63	0.86	0.99	0.75	0.88	0.91	1.27	1.09	1.15	0.95	0.89	0.98	0.75	0.97	1.04	1.13	1.31	1.31	1.22	1.3	1.38	1.03	0.98	1.08	1.31	1.23	1.33
A0A0G2JSR7	Matr3	0.688223	0.817316		1.06	1.12	0.92	1.12	1.21	1.23	1.26	1.16	1.05	1.24	1.01	1.08	1.04	1.02	1.16	1.18	1.06	1.2	1.11	1.04	1.11	1.26	1.12	1.14	1.06	1	1.19	1.1	0.89	1
A0A0G2JSS8	Prdx5	0.301285	0.494747		1.04	0.75	0.74	1.08	2.3	2.79	1.07	0.63	0.55	1.19	1.03	1.2	0.96	0.88	0.88	1.26	2.13	2.32	1.59	0.85	0.77	1.29	1.31	1.1	1.12	1.1	0.97	1.03	0.97	0.98
A0A0G2JSV0	Ndrg2	0.196392	0.38043		1.13	1.13	1.16	1.1	1.07	1.08	1.07	1.01	1.05	1.25	1.17	1.12	1.06	1.03	1.1	1.01	1.11	1.03	1.57	1.53	1.5	1.05	1.11	1.1	0.94	0.94	1.01	1.31	1.3	1.34
A0A0G2JSV6	Hba2	0.57583	0.738393		1.07	1.01	1.01	1.14	1.14	1.02	1.13	1.05	1.25	0.78	0.98	1.04	0.78	1.09	1.17	1.1	1.01	0.97	1.13	1.45	1.38	1.26	0.98	0.98	1.17	0.89	0.92	0.82	1.03	1.12
A0A0G2JSW0	Myl12b	1.15189e-05	0.000377174		1.06	1.2	1.14	1.14	1.2	1.19	1.19	1.24	1.17	1.31	1.34	1.29	1.15	1.15	1.16	1.07	1.08	1.13	1.15	1.19	1.15	1	1.03	1	1.01	1.01	1.01	1.05	1.06	1.04
A0A0G2JSW1	Ormdl3	0.588719	0.748139				1.2			1.32			1.12		1.01			0.82				1.53			1.28		1.23			0.7			1.21
A0A0G2JSY3	Nln	0.0166743	0.0810949		1.12	1.18	1.05	1.05	1.07	1.06	1.03	1.02	1.07	0.98	1.02	0.9	0.98	1.08	1.15	1.15	1.1	1.11	0.99	0.98	1.06	1.08	1.12	1.07	1.17	1.26	1.2	1.1	1.25	1.21
A0A0G2JSZ1	Rab31	0.00401144	0.0276996		1.09	1.05	1.06	1.16	1.08	1.09	1.27	1.15	1.16	1.25	1.19	1.03	1.44	1.2	1.09	1.18	1.05	1.09	1.09	1.2	1.09	0.97	0.98	1.03	0.83	1.05	1.07	1.01	1.05	0.87
A0A0G2JSZ5	Pdia6	0.114161	0.274109		1.08	1.19	1.11	1.02	1.16	1.06	1	1.12	1.06	1.14	1.14	1.21	1.14	1.32	1.36	1	1.05	1.04	1.07	1.03	1.05	1.05	0.97	1.05	0.97	0.91	1.07	1.35	1.26	1.3
A0A0G2JSZ9	Ccs	0.0518661	0.169834		1.44	1.5	1.55	1.04	1.04	1.09	1.08	1.03	1.15	1.09	1.04	1.02	0.96	0.87	0.91	1.11	1.09	1.15	0.95	0.97	1.01	0.93	0.87	0.93	0.93	0.95	0.99	1.05	1.05	1.06
A0A0G2JT06	Gps1	0.0060475	0.0382269		1.09	1.11	1.07	1.12	1.19	1.08	0.94	0.91	0.99	0.97	0.94	1.05	0.93	0.96	1.06	1.18	1.16	1.1	0.97	1.02	1.06	1.19	1.13	1.13	1.11	1.14	1.09	1.08	1.08	1.15
A0A0G2JT16	LOC501698	0.0100914	0.0556374		1.01	1.07	0.88	0.88	1.16	1.08	0.98	1.24	0.9	0.96			0.99			1.07	1.13	1.23	0.89	1.32	1.39	1.58			1.12			1.07
A0A0G2JT23	Nrbp2	0.331899	0.524876			1.07			1.04			1.41									1.02			1.05
A0A0G2JT47	Snx16	0.929965	0.962831			1.29			1.17			1.11									1.32			1.04
A0A0G2JT50	Gas7	0.0752831	0.214952		1.1	1.1	1.14	1.09	1.08	1.07	1.12	1.13	1.16	1.22	1.07	1.09	1.08	1.02	0.99	1.06	1.08	1.07	1.06	1.02	0.96	1.06	1.12	1.21	1.04	1.1	1.14	1.01	0.94	0.95
A0A0G2JT63	Cyfip2	0.000371274	0.00467275		1.07	1.03	1.05	1.06	1.06	1.05	0.94	0.9	0.85	0.96	1.05	0.97	0.96	0.94	0.94	1.06	1.03	1.01	1.07	1.03	1.01	1.23	1.28	1.3	1.05	1.08	1.06	1.12	1.16	1.15
A0A0G2JT64	Akr1b8	0.206952	0.393026		1.07			0.97			0.95									1.01			1.21
A0A0G2JT77	Rims1	3.66613e-05	0.00085618		1.17	1.1	1.17	1.1	1.07	1.09	1.15	1.13	1.18	1.06	1.1	1.14	1.11	1.14	1.14	1.18	1.11	1.11	1.01	1.04	1	1.01	1.05	1.05	1.01	1.01	1.05	1.01	0.98	1.02
A0A0G2JT78	Rab6b	0.18035	0.361984		1.13	1.12	1.18	1.1	1.13	1.12	1.05	1.12	1.11	1.14	1.12	1.23	1.17	0.94	1.08	1.15	1.17	1.16	0.97	1.02	0.89	1.12	1.06	1.05	1.13	1.07	1.15	1.19	0.98	1.06
A0A0G2JT93	Ctnnb1	0.0293772	0.119316		0.82	0.79	0.94	0.91	0.98	0.98	1.12	1.1	0.97	0.88	0.94	0.61	1.15	1.09	1.1	0.99	0.9	0.94	0.88	1.04	1.06	1.16	1.26	1.11	1.22	1.24	1.28	1.01	1.07	1
A0A0G2JTA0	Faf2	0.605913	0.759689		1.08	0.92	0.94	1.11	1.13	1.22	1.31	1.25	1.1	1.3	1.36	1.02	1.33	1.23	1.1	1.28	1.26	1.15	1.12	1.21	1.1	1.32	1.06	1.25	1.18	1.07	1.09	1.36	1.15	1.08
A0A0G2JTA1	Ppp2r5e	0.564236	0.728051		1.17	1.14	1.17	1.09	1.05	1.1	1.15	1.1	1.12	1.03	1.07	1.11	1.08	1.1	1.14	1.15	1.15	1.2	1.01	1.07	1.04	1.15	1.15	1.16	1.1	1.08	1.05	1.04	1.04	1.08
A0A0G2JTA7	Rasal2	0.160248	0.338765		1.02	0.98	1.02	1.05	1.07	1.06	0.97	0.95	1.03	1.15	1.06	1.13	1	1.01	0.98	1.07	1.04	1.12	0.94	1.03	1.1	1.1	1.05	1.09	1.09	1.02	1.07	1.08	1.07	1.01
A0A0G2JTF2	Dab2ip	0.674877	0.80884		0.98	1.09	1.1	1	1.15	1.16	1.11	1.03	1.17	1.16	1.24	1.5	1.16	1.28	1.24	1.09	1.09	1.14	1.08	1.14	1.22	1.19	1.34	0.96	1.1	1.03	1.02	1.2	1.26	1.22
A0A0G2JTG7	Hnrnph1	0.00222582	0.0179772			1.03			0.93			0.78		1.08	0.81	1.16	1.08	0.74	1.01		1.14			0.97		1.29	1.18	1.34	1.06	0.86	1.07	1.58	1.33	1.44
A0A0G2JTH4	Cd47	2.34665e-05	0.000608287		1.02	0.97	1.03	0.81	0.78	0.81	0.8	0.76	0.77	0.91	0.9	0.92	0.91	0.87	0.94	1	0.99	0.99	1.32	1.3	1.27	1.28	1.26	1.28	0.99	0.97	0.99	1.96	1.98	1.91
A0A0G2JTK1	Ttbk1	0.00484774	0.0320652		1	1.02	1.02	1	1.07	1.09	1.02	1.13	1.11	1.09	0.96	1.02	1.01	1.03	1.2	1.03	1.07	1.04	1.02	1.02	1.12	1.11	1.27	1.23	1.22	1.22	1.2	1.08	1.26	1.21
A0A0G2JTK4	Ppp6r1	0.026948	0.113163		1.21	1.24	1.12	1.17	1.14	1.03	1.09	1.31	1.2	1.19	1.09	1.21	1.08	1.17	1.54	1.15	1.09	0.94	1.06	1.07	1.01	1.06	1.1	1.21	1.04	1.17	1.22	0.98	1.07	1.28
A0A0G2JTL5	Pc	0.254057	0.445774		0.83	1.18	0.92	0.99	1.18	1	1.06	1.27	1.02	1.11	1.04	1.15	1.12	1.13	1.07	1.02	1.2	1.03	1.35	1.05	1.15	1.1	1.39	1.04	1.05	1.17	0.99	1.07	1.14	1.04
A0A0G2JTM9	Dnajb14	0.422654	0.610788		1.11	1.11	1.1	1.12	1.13	1.11	1.12	1.13	1.12	0.99	0.99	0.98	1.03	1.04	1.03	1.16	1.15	1.15	0.95	0.95	0.95	1.11	1.12	1.13	1.19	1.19	1.19	1.08	1.07	1.08
A0A0G2JTN3	Usp54	0.267224	0.460183											1.19			1.42									0.82			1.19			1.25
A0A0G2JTN4	Pfas	0.158661	0.336561			1.16			1.67			1.16									1.18			0.7
A0A0G2JTP0	Dnajc4	0.122867	0.28585		1.18	0.9	0.89	1.14	0.91	0.87	1.18	0.97	0.89	0.87	0.83	0.87	0.87	1.09	0.96	1.05	0.9	0.94	0.96	0.87	0.91	1.14	1.04	1.09	1.23	1.01	1.1	1.07	1.01	1
A0A0G2JTR4	Abr	0.0368048	0.138255		1.05	1.06	1.05	1.06	1.06	1.04	1.03	1.05	1.09	0.97	0.98	0.96	1.03	1.03	1.1	1.12	1.12	1.11	0.9	0.92	0.97	1.11	1.13	1.16	1.2	1.19	1.31	1.08	1.16	1.12
A0A0G2JTR6	Pmfbp1	0.098806	0.250922													1.38			1.45									0.81			0.94			1.29
A0A0G2JTT2	Picalm	0.06754	0.200354		0.98	0.94	1.01	0.94	1.06	1.02	1.05	1.09	1.14	1.21	0.82	0.86	1.22	1.03	1.34	1.01	1.08	1.16	1.09	0.98	1.01	1.08	1.04	1.14	1.18	1.28	1.31	1.34	1.1	1.15
A0A0G2JTT4	Rab30	1.33347e-05	0.000412366		1.27	1.28	1.36	1.23	1.21	1.27	1.2	1.15	1.36	1.19	1.2	1.23	1.14	1.12	1.06	1.11	1.15	1.17	1.04	1.01	1.14	1.09	1.03	0.99	1.1	1.18	1.07	1.06	1	1
A0A0G2JTT6	Herc1	0.762926	0.867559		0.95	1.23		1.06	1.35		1.05	0.93		1	1.17	1.51	0.67	1.35	1.37	0.83	1.15		1.27	1.27		0.93	1.4	1.35	1.15	1.38	1.13	0.91	1.14	1.04
A0A0G2JTW1	Rap2a	0.409156	0.598837		1.13	1.07	1.11	1.08	1.05	1.1	1.11	1.05	1.07	1.1	1.18	1.17	1.04	1.08	1.04	1.17	1.11	1.1	0.99	0.97	0.99	1.11	1.06	1.07	1.19	1.09	1.09	1.08	1.06	1.07
A0A0G2JTX2	Praf2	0.994936	0.997353		0.97	1.28	1	0.96	1.27	1.02	1.14	1.43	1.19		1.13			1.15		1.07	1.35	0.95	1.16	1.09	1.11		1.17			1.16			1.14
A0A0G2JU07	Ube2v2	0.000275443	0.0037568		1.13		1.11	1.12		1.16	1.04		1.23	1.29	1.31	1.35	1.5	1.3	1.25	1.16		1.15	1.11		1.05	0.92	0.82	0.86	1.01	0.92	0.87	1.27	1.05	0.96
A0A0G2JU11	Rapgef2	0.128844	0.294102		1.24	1.2	1.2	1.23	1.15	1.09	1.15	1.15	1.06	1.13	1.14	1.18	1.06	1.05	1.05	1.21	1.19	1.13	1.04	1.02	0.97	1.07	1.07	1.14	1.2	1.12	1.13	1.05	1.07	1.1
A0A0G2JU15	Ptcd3	0.31433	0.509164		1.1	1.22	1.04	0.98	1.07	1.22	1.24	1.13	1.19	1.12	1.01	1.05	1.03	1.07	1.2	1.06	1.12	1.15	1.09	0.99	1.05	1.15	1.1	1.15	1.16	1.18	1.21	1.23	1.15	1.35
A0A0G2JU25	Galnt2	0.683783	0.814975		1.12	1.11	1.17	1.26	1.26	1.27	1.16	1.15	1.17	0.95	0.91	0.93	1.1	1.09	1.08	1.07	1.08	1.09	1.07	1.09	1.11	1.09	1.09	1.1	1.15	1.15	1.13	1.11	1.05	1.08
A0A0G2JU28	Gria4	0.0268149	0.112796			1.17	0.95		1.16	1.14		1.52	1.24	1.34		1.38	1.26		1.18		0.99	1.09		1.33	1.37	1.09		1	1.08		0.89	1.05		1.15
A0A0G2JU49	Mtx1	0.0255038	0.108853		1.11	0.99	1.01	1.06	1.01	1.05	1.1	1.07	1.08	1.24	1.27	1.42	1.16	1.18	1.18	1.03	0.97	1.02	1.2	1.18	1.12	1.01	0.95	0.88	0.99	0.97	0.96	1.12	1.09	1.11
A0A0G2JU66	Nploc4	0.693442	0.820954		1.15		1.04	1.18		1.2	1.01		1.05		1.1	0.93		1.19	1.05	1.06		1.23	1.04		0.74		1.21	1.1		1.2	1.24		1.02	0.93
A0A0G2JU73	Trip12	0.198913	0.383825											0.2			0.63									0.7			0.84			0.49
A0A0G2JU77	Eif3k	0.0447484	0.155911			0.89			0.93			1.05			1.11			1.02			0.94			1.11			1.17			1.16			1.25
A0A0G2JU96	Ahnak	0.53696	0.707421		1.12	1.19	1.23	1.11	1.17	1.18	1.21	1.28	1.17	0.94	0.96	0.94	0.97	0.99	0.98	1.13	1.2	1.21	0.94	1.07	1.03	1.07	1.15	1.1	1.16	1.22	1.18	1.06	1.17	1.05
A0A0G2JUA7	Nck1	0.054761	0.175448												1.13			0.96									1.27			1.29			1.24
A0A0G2JUB0	Fam3c	0.837743	0.913985		0.96	0.85	0.86	1.23	1.12	1.24	1.02	0.97	0.96	0.96		1.14	1.01		1.12	1.09	0.86	0.98	0.9	0.93	0.93	0.94		1.2	1.02		1.35	0.92		1.14
A0A0G2JUC7	Dctn2	0.789702	0.883974		1.09	1.06	1.08	1.11	1.11	1.14	1.15	1.18	1.16	0.98	0.98	1.02	1.1	1.14	1.15	1.14	1.11	1.13	0.9	0.95	0.96	1.07	1.09	1.08	1.23	1.27	1.29	1.01	1.09	1.05
A0A0G2JUD0	Sdccag8	0.0324568	0.127636			1.16			1.24			1.17		1.08			1.16				1.06			1.01		1.12			1.1			1.1
A0A0G2JUE4	Golga4	0.0529041	0.171756		1.04	1.12	0.9	1.64	1.19	1.1	0.89	1.05	1.01	1.46	1.72	1.16	1.43	2.79	1.59	1.13	1.14	0.91	1.18	1.43	1.22	1.25	1.19	0.98	0.69	0.7	0.93	1.01	1.38	0.97
A0A0G2JUF2	Snx30	0.000100597	0.00181772		1.2	1.53	1.09	1.24	2.13	1.47	1.29	1.88	1.44	1.38	1.12	1.2	1.87	1.39	2.11	0.9	1.36	0.98	1.02	1.31	1.02	1.34	1.05	1.32	0.85	1.09	1.06	0.86	0.94	0.92
A0A0G2JUG4	Rgs6	0.17225	0.352402		1.04	1.1	1.01	1.09	1.1	1.07	0.97	1.02	0.96	1.04	1.07	1.06	1.09	1.09	1.12	1.08	1.12	1.05	1.01	1.03	0.98	1.14	1.18	1.17	1.06	1.05	1.07	1.08	1.12	1.1
A0A0G2JUG7	Iqsec1	0.435496	0.622803		0.87	1.2	1.08	0.98	1.16	1.14	1.03	1.04	1.17	1.11	0.92	0.85	1.1	1.04	1.04	1.09	1.32	1.26	1.01	1.2	1.07	1	1.01	1.06	0.91	1.03	1.02	1.15	1.04	1.02
A0A0G2JUH8	Snx13	0.874153	0.935563		1.03			0.95			0.98			1.13	1	1.11	0.99	0.99	1.28	1			1.06			1.04	0.94	1.21	1.09	0.92	1.17	1.09	0.96	1.15
A0A0G2JUI5	Clasp1	0.764787	0.868583		0.33	1	1.04	0.79	1.06	1.12	1	1.18	1.19	1.18	0.92	1.11	1.14	0.98	1.08	0.78	0.94	1.08	0.74	1.14	1.01	1.03	0.82	0.99	0.98	1.01	1.04	1.03	0.79	0.93
A0A0G2JUJ9	Sec63	0.379833	0.573179		1.24	1.22	1.26	1.14	1.23	1.19	1.15	1.07	1.17	0.92	0.94	0.74	0.93	1.05	0.81	1.18	1.19	1.2	1	0.95	1.01	1.09	1.17	1.53	1.16	1.12	1.49	0.96	1	0.87
A0A0G2JUM2	LOC361635	0.0170139	0.0821013		1.09	0.9	0.88	0.8	0.9	0.79	1.18	0.92	0.75	0.79	1.77	1.14	1.11	1.25	1.1	1	1.1	0.97	1.7	1.32	1.51	1.29	1.43	1.15	1.06	1.32	0.93	1.19	1.3	1.06
A0A0G2JUM8	Coa6	0.101786	0.254782		0.7		1.17	0.97		1.31	0.91		1.16			0.88			0.92	1.02		1.25	1.27		1.14			1.1			1.07			1.01
A0A0G2JUR5	Mprip	0.726904	0.840668		1.19	1.13		1.13	1.13		1.2	1.11		1.07	0.56		1.11	0.62		1.08	1.19		1.03	0.84		1.21	0.74		1.05	0.91		1.09	0.62
A0A0G2JUT7	B3glct	0.519618	0.694367		1.04	1.02		1	1.52		1.18	1.5		0.46			0.66			1.01	1.09		1.14	1.33		0.68			0.82			0.51
A0A0G2JUU7	Tubgcp3	0.87914	0.937459											1.14			1.2									1.1			0.94			1.5
A0A0G2JUW7	Mug1	0.0508589	0.168092												1.46			1.25									0.96			1.09			1.05
A0A0G2JUX4	Usp47	0.135269	0.302846			0.56			0.8			1.04			1.12			1.06			0.96			0.8			1.78			1.64			1.02
A0A0G2JUX5	Purb	0.651613	0.79193		1.33	1.13	1.07	1.36	0.99	1.14	1.36	0.87	1.08	1.01	1.51	1.01	1.09	1.16	1.26	1.26	1.11	1.18	1.07	0.94	1.1	1.09	1.05	1.3	1.03	1.05	1.25	1.05	1.25	1.18
A0A0G2JUZ0	Mtmr1	0.0332598	0.129559		1.19	1.03	1.09	1.29	1.09	1.09	1.26	1.14	1.17	1.44	1.13	1.24	1.37	1.08	1.15	1.16	0.99	1.24	1.2	1.21	1.04	1.16	1.24	1.18	0.93	1.02	0.96	1.14	0.93	0.95
A0A0G2JUZ5	Gldc	0.761576	0.866989		1.04	1.1	1.55	1	0.88	1.64	1.22	0.92	1.56	1	1.18	1.04	1.05	1.14	0.82	1.14	1.17	1.79	1.03	1.14	0.97	0.99	1.19	1.36	1.07	1.28	1.43	0.82	1.16	0.93
A0A0G2JV04	Gga3	0.209349	0.396018			1.03	1.01		1.06	0.89		1.05	1.03	1.09	1.17	1.31	1.02	1.05	1.16		1.05	0.99		1.2	1.07	1.14	1.39	0.89	1.11	1.42	1.05	1.06	1.33	1.15
A0A0G2JV19	Tgfbrap1	0.226995	0.416242											0.94			1.1									1.41			1			1.24
A0A0G2JV24	Thbs1	0.0604078	0.186574				1.04			1.04			0.85									1.19			1.28
A0A0G2JV31	Xpnpep1	0.491329	0.671239			1.01	1.16		0.88	0.95		1.15	0.99	0.24	1.18	1.1	0.6	0.96	0.99		1.12	0.88		1.14	1.06	0.76	1.31	1.12	0.95	1.03	0.98	0.47	1.02	0.96
A0A0G2JV32	Phldb1	0.0573991	0.180882											1.33			1.2									1.03			1.01			1.12
A0A0G2JV35	Nat6	0.458042	0.642063		0.94			0.89			1.05			1.58		0.98	1.44		0.91	0.95			1.15			1.45		0.86	1.18		0.72	1.25		0.69
A0A0G2JV65	Ywhaz	0.0797537	0.222206			0.81	0.78		1.23	1.27		1.16	1.37	1.37	1.39	1.51	1.73	1.63	1.58		0.87	0.89		1.72	1.99	0.71	0.62	0.72	1.21	1.15	1.21	1.03	0.9	1.09
A0A0G2JV67	Ccdc27	0.194187	0.378215		1.41		1.21	1.32		1.07	1.41		1.02	0.9	0.89	0.91	1.11	1.1	1.07	1.77		0.96	1.36		1.19	1.2	1.1	1.09	1.23	1.18	1.16	1.12	1.39	1.03
A0A0G2JV98	Fam205c	0.379666	0.573179		1.16	1.14	1.14	1.1	1.41	1.3	0.86	1.04	1	1.28	1.12	1.08	0.91	0.82	1.02	1.08	1.22	1.24	1.01	1.14	1.1	0.9	0.8	0.82	1.01	0.86	1.03	1.19	1.15	1.05
A0A0G2JVA7	Eif1a	0.220588	0.40996		1.3	1.07	1.15	0.93	0.83	0.87	1.23	0.98	0.95	1.4	0.88	1.05	1.21	0.92	0.61	1.16	0.89	1.13	1.3	1.23	1.02	1.06	0.99	1.2	1.05	0.96	1.06	1.12	1.03	1.13
A0A0G2JVB0	Slc2a3	0.161885	0.340481		1.16	1.27	1.02	0.72	0.64	0.87	1.65	1.88	1.33	1.25	0.67	1.11	1.42	1.07	1.27	0.84	0.8	0.9	1.18	1.02	1.21	0.89	0.74	0.98	0.98	0.79	0.95	1.43	0.85	1.15
A0A0G2JVB6	Stx12	0.165476	0.343829		1.04	0.89	0.96	1.08	0.97	1.11	1.05	1.05	1.07	1.12	1.17	1.08	1.1	1.04	1.21	1.02	1	1.01	0.96	0.95	1.07	1.08	1.02	0.95	1.13	1.24	1.11	0.95	0.87	0.91
A0A0G2JVC2	Scyl2	0.000245624	0.00346136		1.16	1.17	1.14	1.2	1.17	1.2	1.15	1.17	1.17	1.19	1.23	1.25	1.06	1.17	1.15	1.16	1.15	1.16	1.01	1.08	1.08	1.14	1.19	1.12	1.03	1.06	1.02	1.07	1.1	1.04
A0A0G2JVC8	Lss	0.27697	0.471068		1.03	1.17		1.02	1.08		1	1.48		1.13		0.75	1.27		0.7	0.95	1.22		1.21	1.31		1.15		1.46	1.06		1.02	1.12		0.99
A0A0G2JVE8	Nova1	0.067805	0.200899		1.14	1.16	1.32	1.21	1.3	1.39	1.4	1.29	1.29	0.76			0.95			0.97	1.06	1.25	1.21	0.99	1.11	0.96			1.01			0.78
A0A0G2JVF1	Rundc3b	0.945459	0.970306		1.02	1.03		1.01	1.15		1.54	1.21		1.23		0.8	1.26		0.74	1.53	0.99		1.12	1.3		1.12		1.04	1		1.09	1.12		0.84
A0A0G2JVG4	Pecr	0.0335538	0.130192		1.22	1.16	1.24	1.14	1.14	1.15	1.18	1.13	1.15	1.13	1.09	1.06	1.11	1.09	1.08	1.13	1.08	1.19	1.11	1.05	1.03	1.09	1.06	1.1	1.15	1.15	1.17	1.07	1.06	1
A0A0G2JVH4	Immt	0.705004	0.82693		0.98	1.06	0.88	0.92	1.07	1	1.06	1.17	0.99	1.3	1.25	1.12	1.21	1.07	1	1.03	1.13	0.96	1.01	1.14	1	1.05	1.05	0.94	1.1	1.16	1.12	1.09	1.14	0.9
A0A0G2JVK2	Ppp1cc	9.44552e-06	0.00033871		1.13	1.3	1.14	1.19	1.4	1.18	1.27	1.52	1.34	1.15	1.11	1.22	1.23	1.1	1.24	1.04	1.22	1.08	1.13	1.15	0.92	0.99	0.99	0.99	1.08	1.07	1.02	0.88	1.02	0.99
A0A0G2JVL3	Mast3	0.697627	0.822957												1.16			1.03									1.19			1.03			1.16
A0A0G2JVM0	Aldh4a1	0.852353	0.922606		1.14	1.13	1.12	1.21	1.2	1.18	1.11	1.15	1.07	1.02	1.08	0.97	1.08	1.11	0.96	1.09	1.07	1.08	1.05	1.06	1.08	1.17	1.09	1.28	1.15	1.12	1.16	1.02	1.05	0.98
A0A0G2JVM2	Mia3	0.175494	0.356973		1	1	0.85	1.04	1	1.01	1.06	1.1	1.15	1.02	1.11	1.09	1.12	1.1	1.17	0.98	1.01	0.97	1.1	1.04	1.05	1.16	1.22	1.14	1.13	1.16	1.13	1.1	1.12	1.09
A0A0G2JVP5	Paip1	0.000655643	0.0072296			0.84			0.86			0.95		0.69	0.81	0.69	0.91	0.77	0.47		1.05			0.71		1.12	1.31	1.2	1.16	1.12	1.05	1.03	1	1.24
A0A0G2JVQ7	Ntf3	0.0552863	0.176544											1.16	0.98	1.07	1.17	1.01	1.19							1.12	1.3	1.53	1.01	1	1.21	1.13	1.35	1.5
A0A0G2JVT3	Pianp	0.00390991	0.0273035		1.18	1.15	1.1	0.97	0.96	0.94	1.04	1.01	1.02	0.93	0.93	1	0.95	1	0.95	1.19	1.2	1.14	0.94	0.97	0.88	1.09	1.13	1.06	1.17	1.27	1.17	1.2	1.25	1.26
A0A0G2JVT4	Spats2l	0.0779992	0.218424			0.96			0.76			1.01		1.17			0.61				1.04			0.87		1.63			1.22			1.29
A0A0G2JVT8	LOC500013	0.0522124	0.170629												1.48			1.68									1.16			1.28			1.32
A0A0G2JVU1	Itgb8	0.548501	0.714827		1.2	1.22	1.2	1.23	1.05	1.09	1.32	1.3	1.14	1	1.22	1.03	1.03	0.87	1.05	1.36	1.26	1.07	1.04	1.14	1.15	1.18	1.08	1.12	1.21	1.2	1.1	1.22	1.06	1.07
A0A0G2JVW3	Ankrd17	0.0126522	0.0668332		1.09	1.04		1.11	0.96		1.35	1.29		1.37	1.35	1.28	1.22	1.16	1.57	1.11	1.18		1.24	1.17		0.97	0.99	1.05	0.95	0.84	0.9	1.07	1.18	1.12
A0A0G2JVW5	Huwe1	0.197992	0.382615		0.86	0.87	0.91	1.32	1.23	1.4	1.16	1.2	1.19	1.13	1.15	1.12	1.27	1.21	1.22	0.94	0.97	1.04	1.54	1.32	1.41	0.93	1.01	0.98	1.03	0.96	1.04	0.98	0.97	0.95
A0A0G2JVW6	RGD1563091	0.690379	0.819287		1.03			1.04			1.11									0.93			1.32
A0A0G2JVX7	Apoa4	0.509356	0.686397		1.39			0.85			0.9					1.19			0.85	0.85			1.03					0.92			1.09			0.98
A0A0G2JVZ6	Itgav	0.0225892	0.0996885		1.04	1.11	1.06	1.12	1.16	1.19	1.15	1.3	1.27	1.13	1.07	1.17	1.09	1.02	1.12	1.04	1.11	1.03	1.2	1.19	1.17	1.09	1.09	1.05	1.01	1	1.01	1.01	1.01	1.03
A0A0G2JW13	LOC103694210	0.45292	0.637772			1.19	1.07		1.08	0.84		1.02	1.29	1.07	1		1.07	1.22			1.01	0.99		1.24	0.74	0.95	0.89		1.31	1.44		0.96	0.88
A0A0G2JW34	Cisd3	0.111689	0.270403		1.16	1.13	1.04	0.96	1.04	1.06	1.05	1.11	1.09	1.22	1.1	1.19	1.11	1.06	1.07	1.04	1.01	1.07	1	1.09	0.97	1.11	1.05	1.11	1.1	1.05	1.07	1.09	1	1.11
A0A0G2JW79	Il27ra	0.394101	0.586825		0.9	1.07	0.99	0.89	1.02	1.03	0.91	1.13	0.9		1.09	1.17		1.26	1.25	0.81	1.07	0.99	0.93	1.22	1.14		1.11	1.14		1.3	1.24		1.05	1.09
A0A0G2JW85	Rasa3	0.254536	0.446069		1.12	1.25	1.12	1.02	1.11	1.09	0.9	1.01	0.89	1.07	1.12	1.19	0.97	0.98	1.09	1.05	1.16	1.06	1.03	1.07	0.98	1.18	1.21	1.12	1.03	1.06	1.06	1.06	1.15	1.25
A0A0G2JW88	Map4	0.00463092	0.0310253		1.08	1.24	1.15	1.21	1.51	1.37	1.25	1.16	1.12	1.41	1.07	1.16	1.24	0.9	0.98	1.03	1.21	1.19	1.18	0.94	1.03	0.84	1.03	0.96	1.08	1.19	1.09	0.92	0.77	0.83
A0A0G2JW94	Clint1	0.036712	0.138011		1.12	1.08	1.15	1.04	1.02	1.07	1.13	1.13	1.14	0.97	0.91	0.91	0.98	0.97	0.98	1.13	1.05	1.16	0.97	0.98	1.02	1.14	1.15	1.14	1.21	1.16	1.17	1.08	1.07	1.11
A0A0G2JWA5	Slmap	0.761746	0.866989		0.99	0.97	1.01	1.03	0.93	0.9	1.04	1.1	1.06	1.34	1.05	1.15	1.4	1.09	0.99	0.94	0.9	0.95	1.38	1.39	1.36	1.05	1.12	0.98	0.8	1.03	1.11	1.04	1.34	1.03
A0A0G2JWA8	Macf1	0.000858337	0.0090804		0.99	1.01	0.97	1.07	1.11	1.09	1.02	1.1	1	0.91	1.08	1.05	1.04	1.03	0.98	1.15	1.07	1.08	1.09	1.06	1	1.22	1.13	1.09	1.2	1.16	1.08	1.07	1.09	1.11
A0A0G2JWA9	Cit	0.0021566	0.0176142		0.8	0.78	0.89	0.81	0.8	0.9	0.87	0.84	0.92	1.25	1.24	1.11	1.15	1.25	1.13	0.98	0.99	0.94	1.38	1.29	1.3	1.2	1.3	1.27	1.04	1.09	1.03	1.39	1.39	1.31
A0A0G2JWF7	Morc2	0.321171	0.51577		0.82	0.93	1.03	0.79	0.87	1.12	1.07	0.82	1.13	1.29			0.85			1.08	1	1.15	1.26	2.07	1.78	0.82			0.76			0.86
A0A0G2JWG1	Man2a2	0.000356145	0.00452812		0.88			1.17			1.56			1.83	2.2	1.39	1.37	1.54	1.28	1.03			1.62			0.76	0.85	0.71	0.76	0.95	0.73	0.81	0.99	0.82
A0A0G2JWG6	Golgb1	0.0768062	0.216659		1.23	1.22	1.17	1.16	1.09	1.07	1.02	0.95	1	1	1.03	0.98	1.16	1.19	1.08	1.48	1.48	1.47	0.87	0.87	0.89	1.25	1.29	1.21	1.27	1.28	1.17	1.23	1.25	1.14
A0A0G2JWH5	Stt3a	0.000436607	0.00531116		1.11	1.09	1.1	1.12	1.06	1.12	1.23	1.16	1.2	0.98	1.23	1.22	1.05	1.26	1.1	1.05	1.02	1.03	1.12	1.03	1.06	0.93	1.01	1.02	1.04	1.09	1.07	0.89	1.07	1.06
A0A0G2JWI5	Glyat	0.12292	0.28585		1.01	0.85	0.83	0.96	0.79	0.79	1.12	0.95	1.15	1.08	1.35	1.16	1.07	0.87	1.12	1.03	1.02	1.13	1.31	1.32	1.25	0.98	0.96	0.9	1.08	0.93	1.14	1.17	0.96	1.15
A0A0G2JWJ0	Ppp1r12a	0.000666883	0.00730473		1.13	1.35	1.26	1.21	1.16	1.14	1.12	1.25	1.23	1.28	1.3	1.14	1.04	1.15	1.12	1.01	1.14	1.06	0.85	1.03	1.01	1	0.93	0.89	1.24	1.22	1.26	0.99	1.07	1
A0A0G2JWJ3	Mid2	0.511291	0.687816											1.09			1.04									1.33			0.97			1.15
A0A0G2JWK6	Amer2	0.0205328	0.0936938		0.86	0.88	0.9	0.93	0.97	0.96	1	1.04	0.99	0.8	1.03	0.96	0.96	1.15	1.12	0.95	1.03	1	1.04	1.03	0.95	1.1	1.1	1.03	1.06	1.11	0.99	0.98	1.11	1.07
A0A0G2JWK7	Tagln	0.635563	0.782156			0.99			0.99			1.15			1.01	0.77		1.08	1.01		0.92			0.86			1.14	0.97		1.11	0.95		0.95	0.88
A0A0G2JWM2	Sirt2	7.19043e-05	0.00144089		0.93	1.06	1.02	0.87	0.91	0.87	0.88	0.81	0.77	1.1	1.03	1.03	1	0.95	0.86	0.92	1.01	1.01	1.21	0.96	1.04	1.4	1.37	1.41	1.18	1.11	1.04	1.36	1.43	1.41
A0A0G2JWM5	Traf3ip1	0.816192	0.902002				0.88			1.06			0.91									1.17			0.82
A0A0G2JWM7	Ifnl1	0.826127	0.906105		1.11	1.1	1.08	1.08	1.03	1.05	1.08	0.96	1.13	1.08	1.03	1.04	1.13	1.06	1.09	1.17	1.07	1.08	1.08	0.96	1.04	1.16	1.22	1.17	1.02	1.03	0.99	1	1	1.01
A0A0G2JWM9	Tbc1d22b	0.096898	0.248814			1.06			1.04			1.21									0.84			1
A0A0G2JWX1	Psmd11	7.18213e-05	0.00144089		1	1.01	1.02	0.96	0.89	0.98	0.99	0.99	1.01	0.97	0.98	1.06	1.1	1.1	1.11	1.03	1.04	1.07	1.21	1.31	1.24	1.14	1.12	1.11	1.1	1.05	1.09	1.43	1.27	1.36
A0A0G2JWY8	Stard7	0.141143	0.312321											1.37	1.23		1.19	0.9								1.01	0.94		1.02	1		1.13	1.1
A0A0G2JX25	Gmpr2	0.0850974	0.231366													1.36			1.13									0.94			0.71			0.97
A0A0G2JX45	Ate1	0.931041	0.963595												1.57			0.87									1.75			1.03			1.02
A0A0G2JX46	Kcmf1	0.940153	0.968518		1.13	1.03	1.15	1.3	1.16	1.28	0.93	0.89	0.97	1.07	1.07	1.03	1.01	1.09	0.95	1.19	1.11	1.17	1.07	1	1.02	1.09	1.07	1.16	1.11	1.15	1.09	0.97	0.95	0.91
A0A0G2JX62	Srpk2	0.775668	0.87558		1.1	1.24	1.2	0.94	1.08	0.97	0.98	0.99	0.94			1.17			1.07	0.96	1.17	1.13	0.97	1.09	0.96			1.1			0.93			1.04
A0A0G2JX67	Prepl	0.086965	0.234652		1.23	1.03	1.16	1.2	1.23	0.97	1.15	1.19	1.17	1.18	0.69	0.74	1.08	0.98	0.96	1.28	1.27	1.27	1.08	1.15	0.97	1.03	1.21	1.1	1.24	1.34	1.3	1.03	1.08	1.04
A0A0G2JX72	Mbnl1	0.234706	0.424131												1.25			1.22									1.28			1.06			1.02
A0A0G2JX92	Sh3pxd2a	0.000260205	0.00362894		1.02	1.06	1	1.04	1.08	0.95	1.09	1.13	1.06	1.02	1.07	1.04	1.04	1.08	1.11	1.15	1.2	1.16	1.06	1.14	1.1	1.11	1.14	1.14	1.18	1.21	1.16	1.03	1.15	1.03
A0A0G2JXC1	Lman1	0.104738	0.259409		1.07	1.04	1.05	0.98	0.94	0.97	0.98	0.94	1.01	1.2	1.2	1.2	1.2	1.16	1.18	1.02	1.05	1.03	1.27	1.37	1.25	1.15	1.22	1.13	0.96	1.02	0.98	1.27	1.26	1.25
A0A0G2JXC5	Mkl1	0.177638	0.35912				0.97			1.09			1.13	1.24	1.12	1.17	0.98	0.95	1.03			0.96			1.3	0.95	1.02	0.93	1.07	1.08	1.04	0.91	0.96	0.99
A0A0G2JXC7	Ablim2	0.103178	0.257217		1.02	1.07	1.01	1.01	0.97	0.92	1.05	1.21	1.01	1.03	1.13	1.04	0.99	1.11	0.92	1.01	1.02	0.93	1.15	1.16	1.14	1.14	1.08	1.15	1.05	0.99	1.08	1.1	1.1	1.05
A0A0G2JXC8	Ttc39c	0.0982319	0.250352											1.09		1.03	1.18		1.48							1.81		1.38	1.85		1.23	1.4		1.21
A0A0G2JXD6	Hydin	0.912508	0.953967													0.89			1.17									0.85			0.96			1.21
A0A0G2JXG3	Tmem30a	0.218999	0.408078		1.02	0.92	0.84	0.88	0.89	0.89	1.07	1.39	1.21	0.94	1.17	1.12	1.26	1.11	1.05	0.91	0.89	1.02	1.16	1.65	1.38	1.08	1.12	1.12	1.1	1.07	1.06	1.13	1.09	1.1
A0A0G2JXG5	A0A0G2JXG5	0.339497	0.532926											1.05		1.09	1.03		1.2							1.32		1.16	1.17		1.09	1.06		1.07
A0A0G2JXG7	Carmil1	0.0270269	0.113399		1.12	1.31	1.13	1.07	1.1	1.2	0.99	1.07	1.06							1.05	0.86	0.98	1.06	0.7	1.08
A0A0G2JXH2	Ccdc51	0.131328	0.297108		1.18	1.15	1.12	1.11	1.1	1.07	1.13	1.11	1.11	1.1	1.04	1.07	1.13	1.08	1.14	1.15	1.12	1.13	1.03	1.02	1.01	1.09	1.12	1.13	1.1	1.07	1.12	1.07	1.04	1.1
A0A0G2JXI9	Hist1h2bo	0.0188567	0.0884924		1.01	1.03	1.05	1.18	1.25	1.2	1.06	1.09	1.05	0.86	0.98	0.98	0.95	1.05	1.04	1.14	1.16	1.19	0.98	1.04	0.99	1.27	1.2	1.24	1.17	1.19	1.18	1.05	1.12	1.13
A0A0G2JXJ6	Ttc7b	0.109678	0.267184		0.78	0.81	0.96	1.17	1.19	1.21	1.03	1.15	1.26	0.7	0.89	0.9	0.76	1	1.3	1.14	1.03	1.07	0.96	0.99	1.33	1.14	1.13	1.03	1.17	1	1.34	0.97	1.1	1.02
A0A0G2JXJ7	Esyt1	0.754926	0.861803		1.01	1.02	1.06	1.07	1	1.04	1.36	1.17	1.07	1.25	0.91		1.23	0.94		1.08	0.98	0.98	1.16	1.08	1.15	1.2	0.85		1.2	0.97		1.07	1.12
A0A0G2JXK1	Cacna1a	0.5206	0.695489		1.21	1.19	1.15	1.12	1.09	1.06	1.13	1.16	1.11	1.07	1.08	1.13	1.11	1.06	1.16	1.16	1.2	1.18	1.08	1.1	1.13	1.26	1.2	1.15	1.05	1	1.08	0.98	1	1.05
A0A0G2JXN8	Osbpl8	0.000126352	0.00215713		0.79	1.02	0.95	0.92	1.01	0.93	0.87	0.99	0.89	1.09	1.06	1.05	1.25	1.19	1.11	1.04	1	1.09	1.23	1.24	1.22	1.28	1.44	1.46	1.11	1.13	1.13	1.52	1.67	1.56
A0A0G2JXP1	Gyg1	0.037277	0.139289		1.06	0.73	1.03	0.96	0.8	1.07	1.03	0.9	1.15	1.06	1.14	1.12	1.3	1.22	1.14	1.01	1.08	1.17	1.22	1.45	1.16	1.38	1.08	1.18	1.09	1.1	1.1	1.04	1.12	1.13
A0A0G2JXP3	Nedd4l	0.00269268	0.0205732		1.1	1.09	0.92	1	1.01	0.92	1.11	1.11	0.95	0.99	1	0.98	1.03	1.17	1.12	1.11	1.1	0.97	1.11	0.99	1.09	1.15	1.18	1.19	1.16	1.11	1.16	1.13	1.23	1.17
A0A0G2JXQ2	Chd9	0.217034	0.405637		0.88			0.95			1.21			1.24		1.27	1.31		1.27	1.02			1.15			1.13		1.11	1.04		1.12	1.11		1
A0A0G2JXS8	Ssr1	0.926689	0.960845		1.04	1.02	1.02	0.96	1.09	0.97	1	1.1	1.03	1.42	1.37	1.37	1.2	1.19	1.33	0.89	0.9	0.87	1.34	1.44	1.39	1.18	1.31	1.26	0.85	0.94	0.72	1.4	1.4	1.39
A0A0G2JXT6	Mtmr6	0.104138	0.25831		0.94		1.24	1.02		1.03	1.24		1.04	1.2		1.26	1.63		1.14	1.22		1.17	0.9		0.97	1.12		1.19	1.23		0.96	0.95		0.93
A0A0G2JXT8	Flnb	0.240841	0.431642		1.25		1.18	0.98		0.92	1.71		1.76	1.16	0.78	0.96	1.51	0.92	0.91	1.01		0.96	1.16		1.36	0.94	1.15	0.99	0.97	1.28	1.13	0.85	0.83	0.94
A0A0G2JXY9	Epn2	0.382361	0.575576		1.25	1.2	1.31	1.25	1.19	1.16	1.03	1.1	0.98	0.87	0.79	0.91	0.86	1.16	1.04	1.15	1.05	1.02	0.97	1.01	0.88	1.2	1.13	1.06	1.21	1.34	1.03	0.96	1.74	1.26
A0A0G2JY03	A0A0G2JY03	0.018969	0.0887891		1.07	1.04	1.04	1.18	1.09	1.07	1.16	1.15	1.09	1.1	1.14	1.15	1.12	1.17	1.19	1.2	1.11	1.16	1.05	1.03	0.96	1.08	1.06	1.07	1.04	1.03	1.08	1.04	1.05	1.08
A0A0G2JY08	Myo18a	0.003474	0.0250257		0.84	0.8	0.81	1.28	1.12	1.1	0.87	0.85	0.88	1.03	1.2	1.21	1.03	0.96	1.06	1.16	1.14	1.13	1.27	1.27	1.12	1.26	1.19	1.19	1.07	1.03	1.05	1.16	1.02	1.12
A0A0G2JY12	Pxn	0.573352	0.736168		1.23		1.24	1.17		1.11	1.08		1.03							1.21		1.26	0.93		1.05
A0A0G2JY22	Dip2b	0.0593952	0.184527		1.07	1.09	1.04	1.06	1.06	1.06	1.28	1.24	1.28	0.88	0.9	1.17	1.21	1.08	1.23	1.1	1.08	1.21	1.01	1.04	1.08	0.99	0.97	1.02	1.02	1.07	1.16	0.84	0.8	0.97
A0A0G2JY26	Dnajc6	0.000854038	0.00907369		1.12	1.19	1.19	1.19	1.2	1.21	1.16	1.18	1.15	1.08	1.08	1.11	1.09	1.08	1.12	1.12	1.11	1.1	1.12	1.05	1.06	1.08	1.07	1.14	1.11	1.09	1.11	1.03	1.05	1.07
A0A0G2JY43	Aldh3a2	0.528581	0.702518		1.12	1.11	1.12	1.19	1.14	1.11	1.14	1.11	1.08	0.92	1	0.96	1.04	1.13	1.15	1.05	1.05	1.04	1.06	1.11	1.15	1.09	1.2	1.17	1.07	1.14	1.12	1.06	1.16	1.06
A0A0G2JY48	Ephb2	0.754664	0.861703		1.12	1.09	1.13	1.02	1.05	1.06	1.14	1.13	1.14	1.1	1.01	1.02	1.06	0.98	1.03	1.02	1	1	1.03	1.07	1.06	1.14	1.09	1.13	1.06	1.05	1.09	1.1	1.06	1.09
A0A0G2JY62	Lpin2	0.500685	0.678034		0.94		0.84	0.82		0.96	1.57		1.03	1.06		1.75	1.15		1.23	0.89		0.79	1.83		1.32	1.09		1.45	1.16		0.81	1.18		1.41
A0A0G2JY64	LOC688948	0.804584	0.894363		1.32		1.06	1.25		1.09	1.12		1	1.09	1.06		1	1.1		1.25		1.08	1.09		0.95	1.13	1.11		1.07	1.17		1.1	1.05
A0A0G2JY73	Eif4g3	0.000223546	0.00321738		1.06	1.12	1.16	0.98	1.02	1.06	1.18	1.24	1.24	1.32	1.19	1.27	1.14	1.11	1.2	0.91	0.94	0.98	1.14	1.18	0.99	0.79	0.91	1.03	1	0.94	1.02	1.14	1	1.02
A0A0G2JY76	Osmr	0.0444879	0.155661		1.11		1.19	1.14		0.99	1.14		1.36	1.19			1.16			1.11		1.01	0.97		1.16	0.95			1.09			1.17
A0A0G2JYA2	Arfip1	0.00892806	0.0505753			1.07			1.06			0.97			1			1.18			0.97			0.86			0.95			0.91			0.98
A0A0G2JYA4	LOC100362453	0.264208	0.457535		1.09	1.09	1.08	1.05	1.1	1.12	1.18	1.14	1.16	1.18	1.15	1.04	1.14	1.15	1.14	1.12	1.11	1.16	1.2	1.16	1.27	1.11	0.98	1.24	1.16	1.09	1.15	1.09	1.14	1.22
A0A0G2JYB1	Capzb	0.230185	0.419605		1.21	1.2	1.12	1.45	1.38	1.36	1.3	1.2	1.22	1.05	1.07	1.02	1.05	1.37	1.13	1.16	1.15	1.19	1.1	1.13	1.14	1.06	1.3	1.27	1.09	1.14	1.13	1.09	1.23	1.16
A0A0G2JYD3	Uggt2	0.200313	0.385295											0.88			1.04									1.01			1.17			1.04
A0A0G2JYD4	Vps13d	0.855888	0.924912			0.78	0.91		0.82	1		1.01	1.11	1.08	1.38	1.18	1.03	1.29	1.24		0.82	0.95		1.14	1.34	0.99	1.02	0.93	0.97	1.1	0.93	1.11	1.11	1.07
A0A0G2JYE0	Atxn2l	0.921707	0.958892		0.86	0.84	0.86	1.11	1.06	1.05	1.06	1.03	1.09	1.27	1.29	1.29	1.58	1.6	1.6	1.01	1.03	1.03	1.44	1.45	1.5	1.02	0.96	1	1.05	1.05	1.04	1.3	1.32	1.34
A0A0G2JYI0	Lrba	0.00692208	0.0422059				0.4			0.69			0.91			0.46			0.91			0.86			1.04			1.18			1.27			1.17
A0A0G2JYI7	Ubap2	0.882682	0.939175		1.24	1.27	1.15	1.21	1.29	1.1	0.98	1.27	1.11	1.26	1.06		1.19	1.03		1.05	1.12	1.08	1.44	1.39	1.31	1.24	1.06		1.07	1.09		1.22	1.08
A0A0G2JYJ1	Grb10	0.0676219	0.200477		0.85			1.05			1.13			1.12	0.91	0.98	1.28	1.13	1.07	0.98			1			1.41	1.12	1.26	1.37	0.95	1.37	1.46	1.09	1.29
A0A0G2JYN5	Trpm7	0.00674125	0.0414402			0.74			0.85			0.98			0.66	1.15		0.75	1.19		0.93			1.29			1.39	1.19		1.02	1.22		1.15	1.21
A0A0G2JYR1	Exoc6b	0.0849838	0.231185												1.31			1.22									0.92			1.01			1.16
A0A0G2JYT1	Erc1	0.000623939	0.00697319		1.21	1.14	1.18	1.25	1.27	1.22	1.17	1.21	1.11	1.07	1.1	1.06	1.15	1.13	1.12	1.19	1.16	1.2	0.93	1.04	0.96	1.06	1.04	1.05	1.09	1.09	1.08	0.99	1.01	0.99
A0A0G2JYU3	Astn2	0.0739972	0.211769		1.51	1.38	1.41	1.36	1.22	1.14	1.48	1.32	1.24			1.21			1	1.3	1.14	1.05	1.46	1.35	1.24			0.97			1.03			1.19
A0A0G2JYU6	Fmnl1	0.888669	0.942141			1.76	1.25		1.29	1.19		1.42	1.26								1.72	1		1.51	1.2
A0A0G2JZ23	Rasgrf1	0.122256	0.284843		1.57	1.07	1.32	1.24	1	1.18	1.17	0.97	1.12	1.13	1.19	1.14	1	1.05	1.06	1.3	1.17	1.14	0.95	1.02	0.93	1.04	1.05	0.99	1.1	1.13	1.06	1.04	1.13	1.07
A0A0G2JZ27	Fmn2	0.0171114	0.082251		1.12	1.14	1.09	1.1	1.08	1.09	1.15	1.13	1.11	0.92	0.93	0.94	1.03	1.03	1.06	1.21	1.25	1.18	1.04	1	1.01	1.16	1.13	1.11	1.18	1.15	1.17	1.11	1.14	1.12
A0A0G2JZ52	Hnrnpu	0.00338853	0.0247078		1.14	1.14	1.13	1.13	1.12	1.12	1.14	1.17	1.14	1.25	1.2	1.23	1.13	1.11	1.12	1.06	1.04	1.06	1.22	1.24	1.24	1.05	1.06	1.09	1.01	0.98	0.98	1.03	1.02	1.04
A0A0G2JZ60	Fsd1l	0.104041	0.25831		1.13	1.05		1.3	1.14		1.23	1.19		0.87	1.15	1.24	1.03	1.07	1.24	1.06	1.07		1.16	1.32		1.03	1.06	0.92	1.09	1.07	0.83	1.08	0.93	1.05
A0A0G2JZ73	Serpina1	0.00759475	0.045092		0.99	1.3		1.22	1.4		1.38	1.46		1.57	1.23	1.16	1.51	1.28	1.11	1.15	1.11		1.1	1.47		1.19	1.11	1.05	1.11	0.98	0.95	1.21	1.23	1.04
A0A0G2JZ83	Agap3	0.00190226	0.0163225		1.07	1.1	1.05	0.98	1.1	1.02	1.05	1.08	0.93	0.94	0.97	0.65	1.07	1.02	0.8	1.08	1.13	0.97	1.1	1.04	1.1	1.44	1.3	1.08	1.31	1.15	1.05	1.34	1.13	1.1
A0A0G2JZ88	RGD1306556	0.299064	0.492153		1.13	1.19	0.53	1	1.16	0.76	1.03	1.13	0.92	0.89	1.08	1.03	0.94	0.94	0.98	1.18	1.25	1.06	0.96	1.03	0.56	1.07	1.09	1.18	1.06	1.06	1.11	1	1.16	1.03
A0A0G2JZ94	Ttc13	0.0439863	0.154671											1.12			1.05									1.75			1.55			1.34
A0A0G2JZA1	Robo2	0.625371	0.773666		1.01	1.05	1.02	0.98	0.95	0.92	1.12	0.93	1.04	1.7	1.41	1.8	1.4	1.25	1.36	0.89	0.96	0.85	1.45	1.25	1.62	0.98	1.11	0.95	1.03	1.07	0.96	1.42	1.25	1.41
A0A0G2JZA2	Grpel1	0.00855883	0.0491017		1.01	1.06	1	1.04	1.1	0.96	1.1	1.15	1.07	1.05	1.01	0.99	1.11	1.11	1.09	1.07	1.11	1.05	1.06	1.04	1.06	1.14	1.17	1.15	1.25	1.2	1.14	1.11	1.08	1.1
A0A0G2JZA6	A0A0G2JZA6	0.200884	0.385643											0.81			1.06									1.29			1.38			0.93
A0A0G2JZA7	Tmem2	0.0236295	0.102622			1.1	1.09		1.23	1.06		1.13	1.28	1.28	1.2	1.26	1.24	1.27	1.28		1.14	1.16		1.23	1.41	1.15	1.1	1.06	1.15	0.99	0.91	0.97	0.99	1
A0A0G2JZB7	Nav3	0.56446	0.728151		1.22	1.24	1.24	1.1	1.28	1.18	1.15	1.07	1.14			0.94			0.85	0.91	1	0.95	1.15	1.06	1.15			1.09			1.11			1.18
A0A0G2JZB8	Gpm6b	0.18224	0.363818		1.11	1.15	1.01	1.15	1.16	1.02	1.25	1.13	1.04	0.87	1.1	0.95	1	1.16	1	1.16	1.1	0.98	1.09	1	1.02	1.32	1.24	1.15	1.22	1.19	1.25	1.03	1.11	1.01
A0A0G2JZD1	Ppp2r5c	0.815877	0.901855		1	1.07	1.12	1.1	1.06	1.17	1.12	1.31	1.12	1.12	1.09	1.11	1.12	1.04	1.22	1.05	1	1.12	0.94	1.16	1.01	1.27	1.19	1.22	1.26	1.19	1.23	1.09	1.03	1.16
A0A0G2JZD9	Kcnj9	0.0982621	0.250352		1.23	1.19	1.19	1.19	1.21	1.16	1.12	1.1	1.11	1.01	1.05	1.1	1.03	1.09	1.08	1.18	1.17	1.12	0.97	1.02	1.05	1.04	1.03	0.99	1.13	1.1	1.1	1.09	1.13	1.12
A0A0G2JZF6	Ndufaf2	0.292332	0.485846		1.14	1.15	1.19	1.45	1.39	1.54	0.53	0.82	0.56	0.86	0.82	0.63	0.78	0.62	0.51	1.6	1.59	1.85	0.55	0.88	0.58	1.12	1.3	1.38	1.09	1.39	1.29	0.94	0.58	0.5
A0A0G2JZG7	Sars	0.0358851	0.136143		1.01	0.91	1.08	1.02	1.1	1.18	1.2	1.1	1.28	1.26	1.07	1.14	1.22	1.19	1.16	1.1	1.06	1.19	1.05	0.84	1.02	0.99	1.13	0.98	1.24	1.14	1.07	0.92	0.98	0.95
A0A0G2JZH0	Cab39	0.321049	0.515741		1.1	1.1	1.15	1.08	1.03	1.13	0.99	1.03	1	1.14	1.21	1.11	1.21	1.25	1.23	1.1	1.21	1.11	1.3	1.24	1.27	1.05	1.04	1.14	1	1.02	1.05	1.24	1.26	1.29
A0A0G2JZH8	Pdhx	0.0444648	0.155661		1.09	1.13	1.03	1.18	1.22	1.18	1.13	1.13	1.1	0.96	1.07	1.01	1.08	1.06	1.07	1.14	1.15	1.06	0.98	1.04	0.99	1.01	1.02	1.14	1.07	1.04	1.01	0.94	1.05	1.05
A0A0G2JZI0	Safb	0.279823	0.473803		1.16	1.13	1.16	1.73	1.11	1.12	1.13	1.21	1.17	1.1	1.09	1.05	1.19	1.16	1.18	1.29	1.23	1.21	0.93	0.98	0.95	1.35	1.36	1.29	1.1	1.1	1.12	0.98	0.97	0.99
A0A0G2JZI2	Eprs	0.807452	0.896344		1.02	1.01	1	1.03	0.99	0.96	1.14	1.13	1.06	1.16	1.12	1.14	1.17	1.03	1.18	1.1	1.02	1.1	1.05	1.14	1.09	1.07	1.17	0.92	1.05	1.13	0.94	1.07	1.19	1
A0A0G2JZJ5	Ptdss1	0.954468	0.97656		0.89	1	1.1	1.03	1.04	1.19	1.06	1.04	1.44	1.01	1	1.45	1.06	0.94	1.19	1.03	1.04	1.14	0.75	0.93	1.18	1.01	1.05	1.49	1.02	1.1	1.54	1.1	1.05	1.14
A0A0G2JZM8	Clasp2	0.137718	0.306171		0.8	0.79	0.8	0.88	0.9	0.89	0.92	0.88	0.91	1.07	1.14	1.1	1.43	1.59	1.47	0.84	0.82	0.89	1.32	1.44	1.09	1.16	1.08	1.11	1.12	1.19	1.06	1.34	1.43	1.42
A0A0G2JZP7	Spg11	0.0382399	0.141542													1.24			1.19									1			0.89			0.96
A0A0G2JZP9	Rnf11l1	3.58411e-06	0.000172281		1.2	1.22	1.27	1.16	1.15	1.19	1.26	1.2	1.24	1.21	1.19	1.17	1.11	1.14	1.13	1.14	1.08	1.13	1.18	1.16	1.14	1.08	1.06	1.07	1.08	1.07	1.07	1.08	1.09	1.07
A0A0G2JZQ1	Ddx19b	0.0208358	0.0943805		0.96	1.2	0.97	0.81	1.13	1.12	1.03	1.11	1.13	0.96	0.92		0.96	1.06		1.02	1.14	1.05	0.9	1.05	1.18	1.19	1.18		1.11	1.19		1.15	1.2
A0A0G2JZR1	Osbpl6	0.918732	0.957322		0.74		0.93	0.71		0.84	1.02		1.33	0.78		0.86	0.99		1.41	0.93		0.93	0.9		1.21	0.69		0.86	0.93		1.08	0.86		1.07
A0A0G2JZR7	LOC100911215	0.051712	0.169834		0.99		0.88	0.92		0.88	1.12		0.9	0.94	0.65	0.95	1.05	0.62	1.01	1.13		1.02	1.05		1.05	1.24	0.82	1.14	1.19	0.74	1	1.16	0.84	1.21
A0A0G2JZT0	P2rx7	0.336012	0.529215		0.94	1.06		0.9	1.05		1.05	1.22		1.03	1.15		1.14	1.18		0.96	1.12		0.94	1.04		1.07	1.18		0.99	1.1		1.33	1.43
A0A0G2JZT1	Nwd2	0.37116	0.564897												1.24			1.07									0.99			0.88			1.25
A0A0G2JZU6	Tmeff2	0.0256024	0.109085				0.88			0.95			0.98									1.21			1.14
A0A0G2JZU7	Sp140	0.49446	0.674029												0.92			1.36									1.1			1.19			1.44
A0A0G2JZV8	Fmr1	0.616217	0.767906		1.15	1.13	1.06	1.23	1.14	1.2	1.23	1.15	1.25	0.98	0.95	1.04	1.09	1.06	1.1	1.18	1.15	1.06	1.14	1.08	1.14	1.02	1.03	1.06	1.07	1.04	1.09	1.14	1.14	1.18
A0A0G2JZX5	Iqsec2	0.00204534	0.0172513		0.98	0.98	1	0.96	0.94	0.95	1.05	1.01	1.04	1.02	1.06	1.08	1.08	1.11	1.1	1.03	1.04	1.02	0.99	1.08	1.01	1.25	1.16	1.1	1.23	1.14	1.09	1.26	1.19	1.16
A0A0G2JZY0	Lsm14b	0.448667	0.633766		0.74	1.21	0.73	0.8	1.04	0.8	0.8	1.03	0.96			0.76			0.92	0.92	1.11	0.84	0.77	1.08	0.86			0.95			1			0.83
A0A0G2JZY3	Reps1	0.0641673	0.193715		1.25	1.24	1.25	1.12	1.1	1.12	1	1.02	1.02	1.21	1.26	1.15	1.04	1.03	1.04	1.16	1.08	1.12	0.92	0.88	0.89	1.17	1.08	1.09	1.1	1.08	1.1	1.11	1.02	1.04
A0A0G2JZZ5	Frs2	0.471127	0.653431		0.89	1.05	1.04	0.97	1.08	1.1	1.2	1.21	1.26							1.11	1.06	1.13	1.03	1.2	1.34
A0A0G2K012	Ubxn6	0.373394	0.56673				1.05			1.12			1			1.14			1.14			1.03			0.91			1.26			1.24			1.27
A0A0G2K014	Lcp1	0.0325378	0.127752											0.95			1									1.29			1.21			1.25
A0A0G2K038	Rexo2	0.244647	0.4357		1.22	1.22	1.27	1.16	1.12	1.13	1.08	1.05	1.04	1.1	1.1	1.16	1	0.96	1.04	1.18	1.15	1.15	0.92	0.92	0.89	1.15	1.12	1.09	1.1	1.1	1.09	1.09	1.04	1.08
A0A0G2K051	Eea1	0.605567	0.759689		0.98	0.98	0.93	0.98	0.98	1	1.09	1.12	1.19	1.04	1.2	1.19	1.09	1.21	1.3	1	0.93	0.99	1.09	1.24	1.26	1.03	0.98	0.97	1.11	1.08	1.31	1.13	1.19	1.34
A0A0G2K079	Bcas1	0.692151	0.819911		1.11	1.14	1.1	1.1	1.1	1.03	1.07	1.03	1.04	1.14	1.15	1.14	1.14	1.12	1.16	1	0.99	0.92	1.16	1.18	1.16	1.15	1.16	1.17	1.08	1.05	1.09	1.2	1.22	1.25
A0A0G2K094	Arid4a	0.0518198	0.169834													0.9			1									1.14			1.16			1.31
A0A0G2K098	Mcc	0.0874784	0.235351		1.21	1.09		1.06	1.07		1.22	1.29		1.59		1.38	1.06		1.09	1.1	1.11		1.11	1.03		1.15		1.12	0.7		1.17	1		1.23
A0A0G2K0A0	Cyth4	0.364149	0.556728													1.04			1.12									0.74			1.25			0.91
A0A0G2K0B0	Cdv3	0.0353196	0.134571		1.15	1.04	1	1.14	1.08	1.09	1.2	1.12	1.13	1.11	1.12	1.19	1.19	1.16	1.11	1.13	1.13	1.06	1.19	1.21	1.09	1.09	1.02	1.06	1.05	1.03	1.02	1.03	0.94	1.02
A0A0G2K0B6	Snap91	0.775196	0.875255		0.94	1.05	0.99	0.96	1.08	1	1.02	1.17	1.07	1.4	1.15	0.95	1.13	1.01	0.91	0.99	1.06	1	1.32	1.6	1.76	0.99	0.98	0.89	0.89	0.97	0.9	1.15	0.99	0.9
A0A0G2K0C0	Fpgt	0.063866	0.19318		0.92	0.97	0.95	1.02	1.2	0.83	0.99	1	0.93	1.13	1.03	0.95	1.13	0.86	1.08	0.94	1.28	0.9	1.21	1.5	1.34	1.17	1.06	1.11	0.96	0.84	1	1.12	1.1	1.03
A0A0G2K0D3	Lmod1	0.799878	0.89073												1.08			1.03									0.92			1.08			1.29
A0A0G2K0D5	Osbpl7	0.48035	0.662824			0.89	0.73		0.9	0.89		0.87	0.93		1.16			1.12			0.84	0.81		0.84	1.3		0.99			0.9			1.33
A0A0G2K0E5	Begain	0.000940094	0.00969667		0.83			0.79			1.06			1.08		1.09	0.87		0.95	0.93			1.18			1.32		1.37	1.13		1.12	1.16		1.13
A0A0G2K0F3	Epb41l1	0.358537	0.550766		1.03	1.14	0.98	1.04	1.21	0.99	1.22	1.4	1.15	1.07	1.12	1.1	1.21	1.17	1.18	1.11	1.22	1.02	0.88	1.05	1.23	1.08	1.11	1.11	1.13	1.2	1.15	1.09	1.03	1.08
A0A0G2K0G3	Txnrd3	0.375833	0.569385				1.18			1.07			1.26									1.07			1.16
A0A0G2K0H6	Wdr13	0.0292334	0.118948		0.82	1.06	1.02	0.95	0.96	0.98	0.92	1.23	1	0.97	1.02		1.14	1.02		1.08	1.01	1.04	0.98	1.37	1.1	1.11	1.08		1.11	1.05		1.11	1.14
A0A0G2K0J7	Ctdp1	0.290623	0.483819												0.87			0.98									1.1			0.94			0.96
A0A0G2K0K0	Zfp955a	0.730609	0.843378													1.13			1.01									1			0.97			1.17
A0A0G2K0M8	Ncam1	0.019482	0.0904835		1.1	1.17	1.17	1.1	1.13	1.24	1.14	1.18	1.27	1.14	1.09	1.01	1.18	1.16	1.09	1.12	1.16	1.2	1.13	1.17	1.04	1.08	1.1	1.06	1.06	1.13	1.04	1	1	1.02
A0A0G2K0P5	Trip4	0.548481	0.714827													1.17			1.25									1.02			1.14			1.31
A0A0G2K0P8	Slc44a1	0.571601	0.734367		1.12	1.12	1.12	1.04	1.07	1.05	1.09	1.08	1.05	1.16	1.2	1.19	1.2	1.22	1.17	1.12	1.08	1.17	1.25	1.2	1.19	1.12	1.13	1.15	1.07	1.06	1.05	1.15	1.17	1.15
A0A0G2K0Q2	Kif5a	0.0997676	0.252596		1.14	1.12	1.12	1.16	1.12	1.08	0.97	1.04	1.03	1.21	1.13	1.25	1.02	0.98	1.08	1.11	1.05	1.07	1.03	0.99	0.87	1.1	1.06	1.07	1.07	1.05	1.06	1.07	1.05	1.12
A0A0G2K0Q8	Susd2	0.0400917	0.14563		1.15			1.15			1.09									1.26			1.27
A0A0G2K0S1	Calcoco1	0.283791	0.477475		1.1	1.16	1.03	1.14	1.2	1.13	1.08	1.25	1.06	1.16	1.19	0.9	1.16	1.27	1.07	1.1	1.21	1.02	1.22	1.14	1.15	0.99	1.1	0.93	1.1	1.14	1.12	0.99	1.12	1.02
A0A0G2K0S7	Rap1gap2	0.102939	0.25688		1.28	1.25	1.33	1.23	1.05	1.23	1.19	1.16	1.18	1.35	1.1	1.23	1.09	1.06	1.28	1.27	1.23	1.26	1.15	1.07	1.08	1.24	1.18	1.22	1.15	1.06	1.17	1	1.02	1.05
A0A0G2K0T5	Micu1	0.00390996	0.0273035		0.81	1.06	0.94	0.87	0.97	0.95	1.06	0.86	0.96	1	1.17	1.09	1.11	1.07	1.17	0.89	1.1	0.97	1.35	1.21	1.25	1.27	0.98	1.08	1.07	1.09	1.14	1.5	1.32	1.38
A0A0G2K0T6	Sncg	0.0982849	0.250352											0.65			0.94									1.87			1			1.38
A0A0G2K0V3	Bpnt1	0.0920841	0.242376		1	1.17	1.06	1.12	1.09	1.05	1.03	1.19	1.09	1.05	0.92	0.99	1	0.9	0.98	1.1	1.13	1.11	0.91	1	0.93	1.08	1.1	1.38	1.14	1.19	1.43	1.02	1.07	1.19
A0A0G2K0V4	Arhgef2	0.00214748	0.0175738		0.99	0.94	1.12	1.09	1.05	1.32	0.99	1.02	1.11	1.01	0.92	0.99	1.09	1.04	1.08	1.18	1.16	1.23	1.02	1.2	1.03	1.31	1.26	1.24	1.18	1.13	1.19	1.25	1	1.1
A0A0G2K0W3	Ttyh3	0.0987329	0.250922		1.07	1.07	0.86	1.06	0.99	0.91	1.09	1.09	1.03	1.11	1.16	0.95	1.1	1.09	1.26	1.01	1.09	1.01	1.15	1.1	1.04	1.13	1.19	1.1	1.03	1.03	1.37	1.13	1.25	1.11
A0A0G2K0W6	Gon4l	0.315973	0.510735				1.14			1.04			1.07	0.98	0.72		0.98	0.92				1.04			1.02	0.91	0.84		0.98	0.89		0.95	0.8
A0A0G2K0W9	Psma7	0.0109817	0.0593565		1.23	1.16	1.1	1.13	1.18	1.16	1.09	1.05	1.03	1.07	1.16	1.09	1.07	1.17	1.08	1.18	1.2	1.16	1.05	0.91	0.94	1.1	1.09	1.04	1.04	1.03	1.01	0.96	1.01	0.99
A0A0G2K110	Eif6	0.703111	0.825493		0.79	0.87	1.01	0.97	0.97	0.91	1.28	1.8	1.47							1.14	1.17	0.97	0.97	1.56	1.16
A0A0G2K121	Mlec	0.890858	0.943015		1.03	1.23	1.02	2.49	3.35	2.43	5.88	6.31	5.83	1.23	1.07	1.12	1.67	2.27	1.15	3.04	3.51	3.28	1.38	1.64	1.64	3.51	3.68	1.37	2.47	2.03	1.13	1.27	1.28	1.11
A0A0G2K151	Apoe	0.00674627	0.0414402		1.02	1.1	1.04	1.06	1.02	1.07	1.08	1.08	1.14	1.03	1.09	0.94	1.03	1.1	1.11	1.1	1.19	1.08	1.18	0.98	1.16	1.13	1.12	1.14	1.09	1.09	1.1	1.09	1.12	1.16
A0A0G2K161	Eph41	0.261506	0.453808		1.08	1.23	1.16	1.08	1.11	1	1.29	1.25	1.13	1.22	0.85	0.9	1.21	1	1.24	1.17	1.21	1.04	0.99	1.08	1.05	1.41	1.16	1.3	1.16	1.09	1.25	1.27	1.14	1.17
A0A0G2K167	Rmdn1	0.000308821	0.00408816		1.18	1.17	1.12	1.1	1.12	1.12	1.26	1.19	1.23	1.29	1.2	1.47	1.27	1.25	1.59	1.15	1.14	1.1	1.13	1.08	1.18	0.94	0.92	1.01	0.99	0.94	1.01	1.07	1.08	1.27
A0A0G2K189	Scrn3	0.8002	0.89073			1.13	1.2		0.7	1.06		1.32	1.09								1.12	1.17		1.07	0.8
A0A0G2K191	Tbce	0.221787	0.411315											1.48			1.1									1.08			0.98			1.2
A0A0G2K1A0	LOC102553099	0.78099	0.876799		0.99	0.89	0.95	1.12	1.05	0.97	0.9	0.89	1.07	1.09		1.16	1.06		1.01	1.13	0.97	1.15	0.85	0.94	1.05	1.06		0.88	1.13		0.91	0.94		1.05
A0A0G2K1A1	Zfp706	0.0536371	0.173551		1.06		1.17	1.08		1.2	1.09		1.23	1.07	1.02	0.87	1.13	1.19	1.16	1.04		1.2	1		1.11	1.04	1.09	0.89	1.06	1.03	0.94	1.04	1.05	0.99
A0A0G2K1A2	Mpo	0.579975	0.741595											1.07	1.13	1.26	0.87	1.13	1.09							0.94	1.16	1.18	1.1	1.27	1.23	0.95	1.19	1.09
A0A0G2K1A8	Plekha1	0.0575844	0.181131		0.93	1.03	1.02	0.95	1.07	1.02	0.98	1.15	1	1.19	1.28	1.21	1.14	1.29	1.22	0.99	1.16	1.08	1.28	1.18	1.3	1.23	1.27	1.26	1.03	1.04	1.04	1.28	1.33	1.31
A0A0G2K1B0	Rbfa	0.0169745	0.081991		1.07	1.08		1.01	0.99		0.97	1.07								1.1	1.1		1.33	1.44
A0A0G2K1C0	Actr3	0.0649478	0.19517		1.11	1.06	1.02	1.07	1.07	1.03	1.07	1.09	1.03	0.9	0.93	0.84	1	1.01	0.98	1.13	1.14	1.06	0.91	0.94	0.92	1.11	1.12	1.12	1.2	1.19	1.18	1.05	1.05	1.03
A0A0G2K1D0	Spred2	0.245356	0.436179		0.98	1.1	1.24	1.08	1.09	1.24	1.13	1.16	1.36	1.02	1.03	1.08	1.24	1.03	1.08	0.95	1.08	1.18	1.28	1.1	1.3	1.01	1	1	1.1	1	1.04	1.08	0.96	1.12
A0A0G2K1D2	Rap1gds1	0.0832092	0.228744		1.22	1.18	1.2	1.16	1.12	1.16	1.04	1.04	1.08	1.26	1.13	1.14	1.06	1.03	1.07	1.18	1.12	1.17	0.95	0.93	0.97	1.05	1.13	1.09	1.1	1.1	1.09	1.1	1.09	1.1
A0A0G2K1F3	Copg1	0.0142567	0.072768		1.11	1.11	1.13	1.16	1.12	1.13	1.1	1.13	1.16	1.15	1.24	1.21	1.13	1.24	1.2	1.11	1.13	1.14	1.09	1.07	1.17	1.13	1.02	0.97	1.23	1.11	1.17	1.09	1.02	1.05
A0A0G2K1G0	Bclaf1	0.250515	0.44186			1.11	1.05		1.29	1.59		1.01	1.21		1.24	1.16		1.31	1.18		1.05	1.15		1.14	0.74		1.23	1.21		1.13	1.05		1.5	1.09
A0A0G2K1G8	Slc7a14	0.115961	0.275771		1.08	1.1	1.01	1.16	1.18	1.15	1.1	1.14	1.11	0.89	0.96	0.92	1.08	1.07	1.08	1.12	1.15	1.12	1.02	1.03	1.04	1.1	1.27	1.16	1.11	1.2	1.13	1.05	1.16	1.06
A0A0G2K1H6	A0A0G2K1H6	0.163421	0.34222		1.07			0.89			1.23									1.27			1.24
A0A0G2K1K0	Olr1	0.724949	0.839588											1.2	1	0.93	1.09	0.9	1.04							1.01	1.08	0.95	1.25	1.15	1.26	0.97	0.85	1.12
A0A0G2K1K5	Trappc11	0.306128	0.499716			1.23			1.18			1.11									1.15			1.4
A0A0G2K1L0	Tnc	0.321843	0.516075		0.95	0.84	0.88	0.94	0.88	1.45	1.28	0.88	1.33	1.05	1.42	1.06	0.99	1.19	1.03	1.03	1.09	0.9	1.09	1.39	1.05	0.81	1.06	0.74	0.88	1.24	0.85	0.88	1.1	1
A0A0G2K1L4	Reps2	0.896115	0.945984		1.3		1.36	0.98		1.17	1		1.03	1.05	1.02		0.91	0.9		1.18		1.27	0.9		0.87	1.18	1.05		1.27	1.05		1.06	0.99
A0A0G2K1L8	Basp1	0.38646	0.579285		1.12	1.16	1.08	1.11	1.11	1.21	1.04	1.13	1.18	1.03	0.82	0.92	1.23	1.28	1.18	1.01	1.03	1.14	1.07	0.99	0.99	1.06	1.14	1.03	1.07	1.25	1.12	1.04	1.07	1.04
A0A0G2K1M2	Dlg1	0.0226102	0.0996885		1.04	1.05	1.05	1.03	1.08	1.08	1.12	1.15	1.13	1.01	0.94	0.95	1.11	1.07	1.06	1.08	1.11	1.08	1.03	1.03	1.02	1.13	1.12	1.12	1.23	1.21	1.24	1.12	1.09	1.11
A0A0G2K1M7	Ano6	0.081968	0.226211		1.24			1.3			1.39									1.2			1.15
A0A0G2K1N9	Selenoo	0.670224	0.806034		1.16	1.09	1.16	1.06	1.02	1.05	1.05	1.11	1.11	1.17	1.21	1.08	1.06	1.11	1	1.04	1.11	1.06	0.91	1.05	1.11	1.09	1.17	1.08	1.23	1.28	1.02	1.02	1.13	0.99
A0A0G2K1P1	Mtmr7	0.732756	0.844674		1.13	1.07		1.01	0.83		1.17	0.88		1.09		1.21	1.01		1.04	1.06	0.96		1.08	1.18		1.09		0.79	1.05		0.93	1.02		1.11
A0A0G2K1P8	Triobp	0.601155	0.757718		1.08			0.96			1.31									1.04			1.35
A0A0G2K1Q8	Abca3	0.446534	0.632558											1.24	1.29		1.16	1.18								0.98	1.18		1.32	1.18		1.26	1.09
A0A0G2K1U9	Irgq	0.31206	0.506394		1.11	1.2	1.11	1.11	1.21	1.11	1.06	1	1.08	1.01	1.16	1.19	1.01	1.12	1.15	1.17	1.13	1.19	0.86	1.01	1.03	1.01	1.16	1.13	0.92	1.18	1.15	1.03	1.15	1.05
A0A0G2K1W1	Rab11fip5	0.0165736	0.080843		1.2	1.13	1.19	1.12	1.16	1.23	1.19	1.04	1.07	1.33	1.2	1.2	1.28	1.2	1.17	1.07	1.14	1.04	1.14	1.06	1.09	1.16	1.03	1.1	1.11	1.09	1.16	1.19	1.16	1.24
A0A0G2K1Y8	Sptan1	0.0215084	0.0963695		0.98	0.98	0.95	0.91	0.97	0.82	0.97	1.17	1.05	0.97	0.8	1.21	1.03	0.88	1.17	0.99	1.04	0.93	1.46	1.51	1.57	0.99	1.06	0.97	0.97	0.84	0.95	1.55	1.48	1.81
A0A0G2K1Z2	Arhgap12	0.0775815	0.21772			1.23			1.25			1.39									1.16			1.02
A0A0G2K1Z9	Hm13	0.181595	0.362823		0.8	0.78	0.86	1.01	0.81	0.95	1.15	1.02	1.09	0.99	0.89	1.15	1.02	0.97	1.12	0.82	0.9	0.97	1.17	1	1.07	1	0.99	1.13	1.16	1.17	1.17	0.87	1.02	1.06
A0A0G2K217	Evl	0.25707	0.449096		1.14	1.08	1.01	1.1	1	1.06	1.12	0.82	1.05	1.11	1.17	1.03	1.15	1.21	0.97	1.12	1.13	1.17	1.07	1.14	0.96	1.25	1.15	1.13	1.02	1.11	0.95	1.14	1.16	1.08
A0A0G2K220	Kdm3a	0.330152	0.52326		0.83	0.92		0.99	1.01		0.96	1.07		1.46	0.9	1.21	1.46	1.1	1.17	0.9	1.08		1.06	0.9		1.29	1.12	1.24	1.32	1.06	1.39	1.06	1.37	1.2
A0A0G2K226	Nudcd3	0.695582	0.822115		0.76	1.14	0.83	0.94	0.93	0.85	1.05	1.04	1.1			0.9			1.01	0.98	0.96	1.02	0.9	0.94	0.92			1.04			1.05			0.86
A0A0G2K229	Adamts10	0.719938	0.836338											1.1			1.16									0.92			1.3			1.09
A0A0G2K238	Dpp4	0.0974739	0.24966		1.05			1.05			1.01			0.73			0.8			1.09			1.73			0.98			0.89			1.23
A0A0G2K261	Lars2	0.691099	0.819721		1.13	1.18	1.16	1.16	1.31	1.21	0.98	0.82	0.9	1.09	0.99	1.01	1	0.78	0.92	1.24	1.41	1.36	0.99	0.8	0.8	1.07	1.23	1.16	0.99	1.18	1.08	0.98	0.89	0.91
A0A0G2K264	Dap3	0.0186165	0.087742		1.18	1.24	1.24	1.17	1.23	1.24	1.13	1.1	1.2	1.04	1.07	1.05	1.18	1.11	1.17	1.1	1.15	1.07	0.96	1.11	1.07	0.97	1.22	1.04	1.13	1.22	1.09	1.07	1.09	1.08
A0A0G2K2B3	Khsrp	0.342786	0.536143		1.19	1.23	1.16	1.11	1.1	1.08	1.03	0.97	0.99	1.17	1.17	0.93	1.07	1.04	0.97	1.2	1.14	1.12	0.88	0.89	0.87	1.07	1.08	1.03	1.04	1.08	1.09	1.1	1.11	1.01
A0A0G2K2B4	Ncor1	0.128448	0.293468		1.19	1.05		1.1	1.28		1.08	1.14				1.16			1.16	1	1.03		1.03	1.14				0.99			1.14			1.24
A0A0G2K2B5	Asph	0.325378	0.51966			1.22	1.09		1.32	1.16		1.15	0.97	1.12	0.94	1	1.33	1.32	1		1.49	1.26		1.44	1.2	1.28	1.01	1.19	1.06	1.23	0.95	1.13	0.94	1.14
A0A0G2K2B7	Wdr20	0.0393238	0.143578			0.81			1.05			1.04			0.82	0.77		0.88	0.99		0.91			1.08			1.31	1.1		1.23	0.9		1.06	0.91
A0A0G2K2C2	Gmps	0.0186418	0.087742		1	1.13	1.04	1.13	1.15	1.13	1.18	1.24	1.25	1.06	1.1	1.08	1.19	1.22	1.18	1.05	1.12	1.08	1.03	1.17	1.19	0.96	0.92	0.91	1.18	1.08	1.23	0.99	0.96	1.01
A0A0G2K2C7	Usp9x	0.875881	0.936		1.21		1.12	1.17		1.12	1.27		1.19	1.04	0.96	1.04	1.16	1.06	1.13	1.07		1.06	1.27		1.18	1	1.04	0.99	1.08	1.12	1.05	1.3	1.17	1.34
A0A0G2K2D6	Tppp	0.0351057	0.134111		0.85	0.81	0.95	0.94	0.97	1.07	1.04	1.01	1.13	0.48	0.69	0.64	0.73	0.88	0.83	0.97	0.96	1.11	0.96	1.12	1.12	0.94	0.95	0.95	0.98	1.07	0.99	0.85	0.87	0.86
A0A0G2K2E2	Azin2	0.216023	0.404512			0.96			0.8			1.13									1.04			1.26
A0A0G2K2F0	Catsper1	0.423466	0.611247													0.96			1.11									1.12			1.09			1.03
A0A0G2K2I6	Dock9	0.0417517	0.149445		0.91			0.99			0.94			1.11		1.08	1.08		1.02	0.98			1.19			1.29		1.18	0.98		1.22	0.99		1.18
A0A0G2K2J9	Mia2	0.00729823	0.0436923				0.88			0.86			0.89	1.15	1.29	1.05	1.04	1.22	1			1.14			1.16	1.12	1.36	1.18	1.25	1.21	1.11	1.09	1.28	1.18
A0A0G2K2K1	Pde1a	0.296185	0.489909		1.05	1.12	1.28	0.93	0.99	0.9	1	1	1.16	1.05	1.11	1.17	1.18	1.18	1.06	0.92	0.92	1.04	1.36	1.19	1.41	0.94	0.95	0.93	1.03	0.84	1.02	1.01	0.95	1
A0A0G2K2L8	LOC100910506	0.0233053	0.10175		1.09	1.09	1.14	0.98	1.04	0.97	0.99	0.92	1.11	1.01	0.97	1.05	1.02	0.98	1.12	0.94	0.98	0.96	1.03	1.01	1.02	1.2	1.27	1.32	1.06	1.13	1.16	1.25	1.35	1.3
A0A0G2K2M9	Srrm2	0.241196	0.431957		1.16		1.09	1.4		1.37	1.33		1.17							1.17		1.09	1.19		1.23
A0A0G2K2P3	Tnfaip8	0.249339	0.440429		1.13			1.28			0.94									1.06			2.08
A0A0G2K2P5	Tjp1	0.00264955	0.0204011		1.1	1.08	1.08	1.08	1.07	1.06	1.11	1.12	1.08	0.92	0.93	0.91	1.04	1.05	1.03	1.15	1.12	1.11	1.03	1.02	1	1.16	1.13	1.13	1.18	1.15	1.14	1.19	1.19	1.17
A0A0G2K2P6	Hbs1l	0.0674695	0.200265		1.04		0.94	1.06		1.09	1.04		0.96		0.99			0.91		1.12		1.12	0.85		1.07		1.23			1.24			1.07
A0A0G2K2P7	Acvr1	0.162774	0.341626												1.49			1.13									0.88			1.05			1.19
A0A0G2K2T1	Txlnb	0.0767631	0.216659													0.97			0.94									1.12			1.08			1
A0A0G2K2T2	Miga1	0.659308	0.796865			1.14			1.12			1.13		0.97			1.03				1.07			0.91		1.12			1.14			1.04
A0A0G2K2V3	Usp31	0.418021	0.606394		0.94	1.01		1	1.07		1.62	1.09		0.59	0.61	0.75	1.06	0.89	1.15	0.94	1.16		0.57	1.12		0.98	0.94	0.91	0.86	0.86	0.92	0.94	0.72	0.82
A0A0G2K2V4	C2cd2l	0.957649	0.977285		1.05	1.08	1.03	1.07	1.1	1.08	1.09	1.09	1.17	1.07	1.2	1.16	1.2	1.14	1.05	1.08	1.13	1.15	1.05	1.06	1.24	1.21	1.11	1.06	1.07	1.06	1.01	1.17	1.12	1.05
A0A0G2K2V5	Exoc1	0.444163	0.630874		1.11	1.08	1.21	0.92	1.18	1.1	1.16	1.17	1.21	0.92	1.42	0.93	1.01	1.08	1.03	1.38	1.22	1.31	0.73	0.95	1.08	0.92	0.85	0.97	1.11	0.94	1.05	1.1	1.19	1.16
A0A0G2K2V7	Yes1	0.000156171	0.00248619		0.94	0.94	0.8	0.9	0.95	0.82	1.07	1.09	1.01	0.97		1.06	0.97		1.08	1.21	1.23	1.12	1.22	1.15	1.09	0.99		1.19	1.11		1.22	0.94		1.09
A0A0G2K2Y2	Wnk3	0.0453825	0.157506												1.18			1.07									0.83			0.92			0.95
A0A0G2K2Z0	Eml4	0.146319	0.318849			1.32			1.39			1.05				0.99			1.07		1.33			0.92				0.7			0.95			1.07
A0A0G2K302	Ap3S2	0.173581	0.354401		0.97	0.92	0.85	1.05	0.85	0.87	1.15	1.08	1	1.2	1.23	1.14	1.11	1.18	1.06	0.97	0.86	1	1.27	1.37	1.34	1.19	1.05	1.17	1	1.05	1.04	1.17	1.07	1.16
A0A0G2K315	A0A0G2K315	0.456691	0.640739		0.97	0.94	1.03	0.97	0.93	0.99	1.05	1.09	1.17	1.12	1.11	1.2	1.11	1.07	1.16	0.99	0.89	0.96	1.13	1.22	1.26	1.06	1.05	0.94	1.09	1.09	1.08	1.23	1.19	1.18
A0A0G2K338	Fhl1	0.0937234	0.244859		1.05	1.15	1.05	1.15	1.18	1.1	1.16	1.23	1.18	0.92	1.07	1.08	1	1.36	1.19	1.18	1.23	1.22	0.95	0.97	1.01	1.05	0.9	0.95	1.16	1.19	1.14	0.93	0.97	0.99
A0A0G2K350	Napg	3.13685e-06	0.000165958		1.18	1.16	1.16	1.14	1.31	1.14	1.18	1.15	1.17	1.15	1.17	1.16	1.1	1.13	1.12	1.12	1.17	1.1	1.08	1.05	1.09	1.08	1.05	1.07	1.04	1.05	1.06	1	0.99	1
A0A0G2K351	Unc119b	0.0442078	0.15516		1.04			1.02			0.95									0.87			0.84
A0A0G2K3A0	Wnk1	0.965996	0.981554			1.02	1.04		0.95	0.97		1.02	1.32	0.87	0.99	1.02	1.18	1.04	0.94		1.01	1.17		1.19	1.53	1.02	0.99	0.94	0.93	0.96	0.94	0.94	0.94	0.94
A0A0G2K3B2	Selenot	0.0567619	0.179686											1.74	1.14		1.35	1.01								0.7	1.01		1	1.09		0.99	1.08
A0A0G2K3C5	Cth	0.00612274	0.0384692			1.33			1.26			1.35			1.12	1.06		1.02	1.05		1.18			0.97			1	1.05		1.1	1.1		0.93	0.94
A0A0G2K3D9	Tmem132b	0.0701462	0.205135		1.09	1.09	1.13	1.09	1.16	1.07	1.07	1.12	1.13	1.09	1.05	0.87	1.07	1.04	0.99	1.2	1.15	1.17	1.09	1.12	1.16	1.18	1.28	1.07	1.15	1.15	1.05	1.12	1.14	0.89
A0A0G2K3H2	Dock7	0.672952	0.807706		0.88		0.94	1		1.36	0.87		1.11	1.16	1.15	1.34	1.16	1.08	1.12	1.03		1.26	0.97		1.13	1.12	1.1	1.09	1.05	1.08	1.02	1.22	1.18	1.16
A0A0G2K3H5	Sin3a	0.0340688	0.131341			1.18			1.33			1.54		1.14			1.11				1.3			1.18		1.05			1.11			0.84
A0A0G2K3I0	Atm	0.195038	0.378976												1.46			1.46									1.11			1.26			1.47
A0A0G2K3I9	Dusp3	0.539505	0.708512		0.98	1.1	1.14	1.02	0.99	1.06	1.12	1.19	1.08	1.22	1.2	1.22	1.09	1.13	1.12	0.96	0.97	1.02	1.21	1.44	1.25	1.05	1.06	1.38	1.05	1.09	0.92	1.25	1.24	1.31
A0A0G2K3K2	Actb	0.034887	0.133482		1.06	1.04	0.99	0.99	0.98	0.91	0.93	0.91	0.87	1.06	1.05	1.09	1.03	1.04	1.03	1.12	1.1	1.06	0.84	0.82	0.81	1.32	1.32	1.31	1.15	1.16	1.2	1.18	1.19	1.17
A0A0G2K3L0	A0A0G2K3L0	0.592054	0.751028		1.03	1.15	0.99	1.15	0.89	1.02	1.11	1.22	1.07	1.04	1.03		1.2	1.11		1.15	1.07	1.03	1.04	1.08	0.96	1.05	1.05		1.23	1.07		1.24	1.1
A0A0G2K3L8	Wdfy1	0.533864	0.704835		1.04	0.99	1.13	1.09	1.18	1.11	1.25	0.97	0.94	1.25	0.92		1.11	1		1.03	1.09	1.1	1.22	0.95	0.93	1.29	1.07		1.18	1.05		1.25	1.03
A0A0G2K3Q5	Nrcam	0.770747	0.871823		1.07	1.06	1.06	1.01	1.07	1.01	1.12	1.12	1.09	1.18	1.2	1.18	1.19	1.18	1.18	1.12	1.13	1.13	1.25	1.26	1.27	1.08	1.1	1.06	0.95	0.92	0.95	1.14	1.14	1.12
A0A0G2K3Q6	Aldoc	0.0086404	0.049398		1.17	1.18	1.2	1.18	1.16	1.15	1.27	1.26	1.29	1.06	1.07	1.21	1	1.02	1.18	1.13	1.1	1.14	1.03	1.04	0.99	1.11	1.16	0.96	1.17	1.22	1.1	0.87	0.91	0.98
A0A0G2K3U9	Cep70	0.849703	0.921349		0.88			0.77			1									0.84			0.95
A0A0G2K3V4	Ogt	0.337474	0.53076		0.96	0.95	0.97	1.08	1.04	1.06	1.13	1.05	0.99	1.12	1.04	1.04	1.12	1.15	1.12	1.12	1.14	1.07	1.11	1.25	1.03	1.03	1.08	0.93	1.18	1.1	1.06	1.05	1.07	0.99
A0A0G2K3W1	Vwa8	0.184724	0.367149		1.43	1.22	1.2	1.31	1.11	1.11	1.35	1.21	1.2	1.76		1.06	1.15		0.97	1.48	1.28	1.08	1.25	1.42	1.1	0.94		1.08	0.69		1.1	1.11		1.05
A0A0G2K3Y6	Cpeb4	0.709352	0.829603													1.12			0.97									0.79			1.07			1.18
A0A0G2K3Y8	Rpl11	0.0103939	0.0568619		1.15	1.19	1.16	1.07	1.13	1.1	1.17	1.14	1.18	1.12	1.04	1.17	1.09	1.05	1.07	1.11	1.11	1.05	1.01	0.97	1.07	1.13	1.15	0.98	1.14	1.09	1.12	1.02	1.04	1.02
A0A0G2K3Z5	LOC100910957	0.0465057	0.159745		0.88	1.01	1.04	0.84	1.01	1	0.87	1.06	0.98	1.14	1.04	1.22	0.99	1.04	1.11	1.02	1.1	1.09	1.03	1.16	1.19	1.27	1.21	1.21	0.95	0.89	0.85	1.24	1.21	1.25
A0A0G2K3Z9	A0A0G2K3Z9	0.0639261	0.19318		1.32	1.32	1.12	1.15	1.15	0.97	1.09	1.12	0.98	0.92	0.97	1.01	0.88	0.91	0.93	1.15	1.13	1.12	1.01	1.08	0.97	1.21	1.09	1.11	1.16	1.17	1.21	1.19	1.14	1.17
A0A0G2K401	Pcca	0.201823	0.386698		1.09	1.06	1.17	1.04	1.01	1.14	1.09	1.02	1.16	1.1	1.09	1.04	1.11	1.17	1.06	1.09	1.02	1.09	1.07	1.11	1.08	1.07	1.13	1.04	1.1	1.02	1.1	1	1.11	0.95
A0A0G2K402	Myef2	0.00572281	0.0367016		1.17	1.18	1.01	1.27	1.29	1.13	1.23	1.28	1.11	1.06	1.16	1.31	1.03	1.13	0.9	1.18	1.06	1.06	1	1.05	0.99	0.91	0.95	0.92	1.15	1.22	1.03	0.89	0.93	1.1
A0A0G2K429	Adcy6	0.371445	0.565158			1.14			1.35			1.3									1.25			1.14
A0A0G2K435	Dnajc7	0.495554	0.674963			1.12	0.98		0.86	0.9		1.17	1.4		1.25			1.26			1.19	1.08		1.58	1.55		0.96			0.91			1.15
A0A0G2K437	Amfr	0.0929776	0.24382											0.99			1.06									1.07			1.18			1.16
A0A0G2K459	Mtch2	0.00394511	0.0274329		1.2	1.21	1.22	1.13	1.15	1.17	1.16	1.22	1.24	1.12	1.15	1.12	1.1	1.12	1.08	1.19	1.16	1.19	0.87	0.96	0.97	1.13	1.08	1.22	1.11	1.11	1.08	0.95	0.97	0.95
A0A0G2K463	RPde4dip	0.028939	0.118215			1.2			1.3			1.25				1.34			1.03		1.22			1.16				0.93			0.92			0.83
A0A0G2K464	Scamp5	5.37693e-08	1.44388e-05		1.25	1.28	1.24	1.24	1.26	1.19	1.22	1.19	1.19	1.23	1.21	1.21	1.1	1.14	1.14	1.12	1.14	1.14	1.05	1.04	1.05	0.95	0.92	0.93	1.09	1.06	1.06	0.98	0.96	0.97
A0A0G2K470	Itga2	0.116363	0.275916		1.06		1.19	1.24		2	1.02		1.48	0.97	0.97	0.99	0.89	0.65	0.96	1.25		1.14	1.4		1.62	1.26	1.3	1.46	1.16	0.99	1.16	1.1	1.16	1.18
A0A0G2K490	Tnik	0.764186	0.868369		0.99	1.08	0.96	0.96	1.01	0.95	1.05	0.91	1.14	1.49	1	0.95	1.13	0.88	1.16	0.91	0.96	0.99	0.97	1.1	1.12	1.03	1.41	0.87	1.01	1.27	1.06	1.25	1.05	0.9
A0A0G2K4A8	Lats2	0.400509	0.592082			1.22			1.24			0.7		0.75			1.03				0.96			1.37		1.01			0.89			1.26
A0A0G2K4B0	Gprc5b	0.000588198	0.00669465		1.22	1.27	1.27	1.08	1.09	1.1	1.26	1.27	1.21	1.13	1.2	1.18	1.05	1.11	1.05	1.13	1.14	1.14	1.02	0.93	0.91	1.12	1.09	1.06	1.06	1.07	1.04	1.07	1.05	1.03
A0A0G2K4G3	Nedd8	0.0430912	0.152825		1.05	1.07	1.14	0.97	0.99	1.02	1.1	1.11	1.08	1.06	0.96	1.05	1.12	0.99	1.07	1.1	1.07	1.07	1.1	1.08	0.95	1.04	1.22	1.11	1.13	1.1	1.23	1.06	1.15	1.1
A0A0G2K4J8	Rimbp2	0.110325	0.268149		1.04	1.01	1.07	1	0.9	1.02	1.03	1.17	1.19	1.25	1.25	1	1.23	1.19	0.98	1.02	0.94	0.97	0.98	1.25	1.28	1.03	1.09	0.97	0.88	1.02	0.93	1.01	1.02	0.96
A0A0G2K4L7	Polk	0.974438	0.987199			1.17			1.28			1.13		1.06			0.96				1.26			1.11		1.01			1.12			1.17
A0A0G2K4N7	Mpp6	0.0303095	0.121903		1	1.11	1.06	1.12	1.25	1.18	1.21	1.29	1.17	1.04	1.17	1.01	1.12	1.07	1.21	1.04	1.05	0.98	1.17	1.13	1.08	1.04	1.03	1.02	1.13	1.06	1.07	1.19	1.05	1.03
A0A0G2K4P8	Rnf41	0.0836357	0.2289												0.92	1.01		1.04	1.04								0.83	0.93		0.85	1.08		0.88	0.96
A0A0G2K4R1	Ppp1r12c	0.638686	0.783102		1.15	1.51	1.28	1.05	1.39	1.06	1.03	1.26	1.07	0.92	0.55	0.78	1.1	0.99	1.2	1.15	1.54	1.25	0.81	0.9	1.06	0.91	0.76	1	0.93	0.91	0.95	1.12	1.1	1.2
A0A0G2K4T3	Acap2	0.00100622	0.010167		1.07	0.88	1.03	1.06	0.9	1.1	1.01	0.93	1.07	0.96	0.96	0.98	1	1.03	0.98	1.13	1.06	1.12	1.07	0.93	0.89	1.16	1.19	1.15	1.12	1.23	1.14	1.1	1.16	1.17
A0A0G2K4T5	Smc5	0.463496	0.647006		1.02	1.06		1.27	0.98		0.8	1.06								1.25	1.24		0.9	1.02
A0A0G2K4T8	Mipep	0.120067	0.281998		0.97			0.88			0.86									1.32			0.97
A0A0G2K4U7	Mtus2	0.425737	0.612917		1.05	1.1	1.11	1.16	1.12	1.13	1.21	1.14	1.13	1.22	1.12	1.08	1.14	1.14	1.05	1.1	1.13	1.23	1.23	1.11	1.19	1.12	1.23	1.09	0.98	1.04	1.19	1	0.99	0.98
A0A0G2K4X8	Skp1	0.10077	0.253385		1.17	1.13	1.16	1.1	1.09	1.11	1.16	1.16	1.12	1.27	1.37	1.26	1.13	1.22	1.12	0.71	0.74	0.67	1.29	1.27	1.23	1.13	1.06	1.14	1.14	1.12	1.1	1.15	1.27	1.18
A0A0G2K4Y7	Myo5a	0.528697	0.702518		1.06	1.08	1.01	1.06	1.04	1	1.15	1.14	1.1	1	1.09	1.05	1.2	1.22	1.17	1.05	1.09	1.05	1.07	1.01	1.03	1.03	1.08	1.1	1.17	1.2	1.2	1.17	1.18	1.18
A0A0G2K502	Me2	0.379721	0.573179		1.05	1.01	1.1	1.16	1.08	1.09	1.12	1.13	1.15	1.19	0.99	1.13	1.08	1.06	1.11	1.11	0.93	1.01	1.36	1.35	1.61	1.13	1.13	1.08	1.01	1.03	1.02	1.14	1.07	1.2
A0A0G2K526	Gnal	0.449515	0.634464				0.89			0.92			0.88	0.94	1.28		0.75	0.58				0.84			1.02	0.8	1.42		0.72	0.94		0.83	1.4
A0A0G2K528	Stx16	0.43616	0.623391		1.09	1.09	0.89	1.12	1.14	1.09	1.14	1.11	1.09	1.01	1.37	1.01	1.15	1.18	1.12	1.08	1.15	1.03	1.05	1.09	0.87	1.03	1.5	1	1.11	1.08	0.98	1.07	1.12	0.99
A0A0G2K532	Lrfn5	0.11729	0.277186		1.09	1.05	0.95	1.03	1.03	0.92	1.09	1.03	1.01	1.12	1.21	1.04	1.24	1.16	1.02	0.97	1.03	0.96	1.29	0.95	1	1.19	1.25	1.23	1.09	1.14	1.06	1.3	1.33	1.27
A0A0G2K536	Spg7	0.878576	0.937459		0.82	0.83	0.86	1.12	1	1.03	1.39	1.38	1.35	0.93	0.96	0.95	1.2	1.28	1.2	1	0.92	0.96	1.1	1.14	1.05	1.03	1.12	0.94	1.35	1.55	1.33	0.92	1.03	0.95
A0A0G2K543	C2cd5	0.00258128	0.0200627		1.19	1.17	1.14	1.13	1.11	1.13	1.19	1.12	1.15	1.08	1.14	1.13	1.06	1.16	1.19	1.13	1.11	1.12	1.08	1.03	1.06	1.04	1.09	1.08	1.15	1.15	1.16	0.97	1	1.02
A0A0G2K562	Adam10	0.00390158	0.0273035		0.95	0.92	0.9	1.09	0.97	0.81	1.01	1.07	0.89	0.72	0.86		0.94	0.89		1.04	0.9	0.91	1.18	1.12	0.96	1.02	1.11		0.97	1.04		1.13	1.01
A0A0G2K571	Golim4	0.220447	0.409852		1.13	1.25	1.18	1.02	1.18	1.08	1.05	1.09	1.08	0.93	0.98		1.17	1.05		1.23	1.32	1.29	1.09	1.34	1.12	0.94	1		0.81	1.12		1.26	1.43
A0A0G2K598	Tacc2	0.924209	0.960285		0.82	1.13	1.06	1.03	1.16	1.21	0.92	1.27	1.15							1.09	1.16	1.04	0.85	1.22	1.11
A0A0G2K5B0	Tbc1d24	0.0408428	0.147567		2.09	2.64	2.2	0.99	1.18	1.1	1.1	1.15	0.98	1.13	1.09	1.1	0.63	0.72	0.73	0.74	0.92	0.81	0.94	1.09	0.89	0.9	0.87	0.84	0.87	0.76	0.67	1.15	1.2	1.11
A0A0G2K5C6	Map1a	0.639473	0.783671		0.93	0.96	1	0.94	0.98	0.98	1.1	1.1	1.16	0.95	1.13	0.66	1.06	1.11	0.83	0.97	0.97	1.01	1.23	1.18	1.32	0.82	0.88	0.81	0.89	0.94	0.86	0.88	1.01	0.78
A0A0G2K5C8	Stim1	0.00168664	0.0147797		1.01	1.08	1.02	1.08	1.12	1.15	1.13	1.2	1.24	1.12	1.21	1.17	1.12	1.18	1.22	0.98	1.02	1.06	1.08	0.98	1.2	0.99	1	1.15	1.03	1.06	1.07	1.02	1.06	1.1
A0A0G2K5D7	Specc1	0.708167	0.829118		0.82	0.83	0.83	0.87	1.04	1.01	1.16	1.13	1.05	1.11	0.84	0.69	1.08	0.99	0.88	0.89	1.04	0.99	1.08	0.94	0.97	1.03	0.99	0.92	1.11	1.07	0.97	0.9	0.82	0.78
A0A0G2K5E4	Dnaja3	0.428332	0.615937		1.03	1.04	1.05	1.04	1.01	0.75	1.17	1.13	1.22	1.07	1.07	1.23	1.17	1.11	1.14	1.03	0.99	0.95	1.09	1.16	1.34	1.21	1	1.14	1.21	1.03	1.09	1.21	1.13	1.13
A0A0G2K5F1	Macrod1	0.0204767	0.0936107		1.13	1.25	1.23	1.12	1.2	1.16	1.01	1.09	1.1	1.03	1.17	1.07	1.08	1.16	1.09	1.16	1.23	1.17	0.94	0.99	0.96	1.06	1	1.09	1.05	1.09	1.07	1.04	1.05	1
A0A0G2K5K1	Ano8	0.76767	0.869336		1.02	1.22	0.98	1.25	1.13	1.09	1.05	1.11	1.04	0.99			1.06			1.26	1.36	1.15	1.09	1.08	0.94	1.06			0.98			1.01
A0A0G2K5L1	Fat1	0.0265882	0.112128		1.05	1.13	1.23	1.23	1.21	1.17	1.07	1.37	1.09	1.15	1.2	1.09	1.19	1.27	1.24	1.07	1.04	1.05	1.03	1.3	1.16	1.07	1.07	1.09	1.32	1.11	1.1	1.13	1.04	0.82
A0A0G2K5L2	Slc25a22	0.248822	0.439971		1.01	0.93	0.85	1	0.78	0.83	1.12	0.88	0.75	1.01	1.06	1.34	1.12	0.91	1.21	1.22	1.09	0.96	0.9	0.92	0.95	0.86	1.11	1.05	0.9	1.19	0.86	1.31	1.25	1.22
A0A0G2K5M6	Prr12	0.180521	0.361984		1.14	1.06		1.72	0.9		1.7	1.51								1.05	1.03		0.92	1.23
A0A0G2K5N1	Vps33a	0.365628	0.558538		1		0.62	0.79		0.66	0.77		0.71			1.57			1.28	0.77		0.78	1.53		0.9			0.96			0.97			1.26
A0A0G2K5N6	Rock2	0.0336373	0.130414		1.08	1.1	1.14	1.19	1.21	1.25	1.07	1.13	1.13	1.14	1.13	1.13	1.11	1.1	1.08	1.1	1.1	1.11	1.15	1.2	1.22	1.05	1.06	1.09	1.09	1.06	1.06	1	1	1
A0A0G2K5R0	Pld1	0.931485	0.9638											1.04			1.06									1.11			1.07			0.97
A0A0G2K5S7	Entpd3	0.00745804	0.0444877		1.2	1.17	1.14	1.13	1.12	1.06	1.1	1.12	1.13	0.98	1.11	0.94	0.99	1.12	0.91	1.23	1.11	1.15	1.1	1.14	1.23	1.27	1.3	1.11	1.24	1.23	1.06	1.11	1.14	1.09
A0A0G2K5T9	Wasf2	0.192558	0.375485													1.32			1.11									1.59			1.2			1.82
A0A0G2K5U9	Actn4	0.000997938	0.0101039		1.13	1.14	1.13	0.94	0.93	0.96	0.96	0.9	0.96	0.96	0.99	0.99	0.9	0.92	0.92	1.08	1.1	1.1	0.93	0.91	0.91	1.32	1.34	1.43	1.2	1.2	1.15	1.15	1.19	1.19
A0A0G2K5X0	Ppp2r2c	0.0581274	0.181768			1.02	1.05		1.14	1.1		1.19	1.32								0.83	0.94		1	1.15
A0A0G2K5X6	Ntrk2	0.168146	0.347304		1.04	1.01	0.99	0.94	0.97	0.97	1.03	1.11	0.99	1.2	1.25	1.36	1.15	1.16	1.27	0.96	0.94	0.98	1.52	1.61	1.57	1.12	1.08	1.12	0.99	0.99	1.02	1.4	1.4	1.41
A0A0G2K5X7	RGD1564447	0.430441	0.617534				1.05			1.24			1.16									1.11			1.09
A0A0G2K5Y1	Vipas39	0.0465265	0.159745		1.14	1.17		1.19	1.13		1.21	1.14		1.02	1.03	1.11	1.06	1.04	1.18	0.9	1.02		1.03	1.07		0.99	1.18	1.17	1.02	1.01	1.13	1.01	1.07	1.16
A0A0G2K5Z9	Fam174a	0.000440376	0.00534388		1.03	0.99	1.02	1.09	1.03	1.09	1.08	1.04	1.07	1.05	0.99	1.06	1.06	1.04	1.06	1.18	1.19	1.17	1.07	1.05	1.07	1.09	1.12	1.04	1.12	1.15	1.1	1.08	1.06	1.09
A0A0G2K613	A0A0G2K613	0.0222051	0.098687		0.97	0.96	0.93	0.99	0.93	0.94	0.85	0.85	0.84	1.11	1.14	1.08	1.24	1.17	1.19	0.93	0.91	0.91	1.42	1.43	1.45	1.1	1.13	1.1	1	1.01	0.95	1.59	1.59	1.53
A0A0G2K618	Large1	0.59855	0.756746		0.91		1.02	1.03		1.04	0.94		0.99							0.95		1.03	0.91		1.02
A0A0G2K622	LOC100363294	0.627306	0.775478		0.95	1.03	0.9	1.05	1.16	1.08	1.39	1.16	1.05	0.88		0.9	1.07		0.9	1.22	1.02	1.05	1.28	1.05	1.11	0.91		0.82	0.89		0.83	1.11		0.96
A0A0G2K654	Hist1h1c	0.0469295	0.160461		1.15	1.13	1.14	1.18	1.15	1.15	1.15	1.12	1.13	1.18	1.11	1.11	1.19	1.13	1.15	1.11	1.1	1.08	1.19	1.18	1.21	1.09	1.18	1.15	1.03	1.03	1.05	1.1	1.08	1.1
A0A0G2K657	Opcml	0.51151	0.687816		1.06	1.49	0.94	1.57	1.15	1.06	1	1.02	0.92	1.24	0.96	0.89	1.19	1	0.93	1.32	1.37	1.08	1.04	0.54	0.93	1.15	1.19	1.06	1.04	1.07	0.92	1.25	0.96	0.83
A0A0G2K677	Sptbn4	0.292118	0.485816		1	0.99	1.02	1.13	1.06	1.07	1.04	1.01	1.08	1.12	0.98	1.04	1.14	1.1	1.11	1.13	1.13	1.09	1.09	1.01	1.03	1.11	1.1	1.06	1.17	1.17	1.14	1.07	1.01	0.94
A0A0G2K6D5	Pitrm1	0.0209458	0.0947055		0.97	1.02	0.99	1.09	1.08	1.12	1.36	1.35	1.36	1.22	1.22	1.23	1.28	1.29	1.23	1.1	1.11	1.13	1.02	1.05	1.03	0.93	0.94	0.97	1.33	1.37	1.34	0.76	0.81	0.74
A0A0G2K6E5	Grk6	0.602834	0.758676		1.23	1.1	0.99	1.22	1.16	1.07	1.19	1.1	1.13	1.17	1.1	1.19	1.12	1.12	1.24	1.33	1.22	1.07	1.1	1.08	1.03	1.33	1.13	1.41	1.07	1.01	1.01	0.97	1.04	1.11
A0A0G2K6E7	Adck5	0.0113726	0.061135		0.95			0.85			0.83				1.05	1.03		1.11	1.03	1.01			1.66				1.14	1.15		1.16	1.05		1.29	1.48
A0A0G2K6E8	Spag9	0.08257	0.227493		1.02	0.9	0.91	1.14	0.96	0.87	0.95	1.04	1.01	0.84	0.92	1.04	0.91	0.93	1.05	1.12	1.03	1	1.07	1.08	1.09	1.26	0.83	1.47	1	0.97	1.08	0.83	0.99	0.94
A0A0G2K6F1	Tcp11l1	0.11147	0.270019			0.75	0.68		0.82	0.82		0.96	0.95								0.86	0.86		1.09	1.1
A0A0G2K6F2	Csmd2	0.10247	0.255971													1.23			1.24									1.32			1.25			1.33
A0A0G2K6G2	Apmap	2.43322e-06	0.00014657		1.1	1.17	1.11	1.16	1.23	1.1	1.23	1.24	1.15	1.25	1.33	1.3	1.18	1.16	1.17	1.08	1.11	1.02	1.08	1.16	1.09	1.03	1.06	0.96	1.13	1.06	1.05	0.97	0.99	0.94
A0A0G2K6I7	A0A0G2K6I7	0.847882	0.919958				0.84			0.94			1.06									0.84			1.02
A0A0G2K6M8	Depdc5	0.44678	0.632599		1.79			1.5			1.69									0.81			2.09
A0A0G2K6P1	Hsd17b8	0.215196	0.403911		1	0.97	0.86	0.97	1	0.95	0.85	0.95	1.1	1.06	1.36	0.99	0.97	1.04	0.75	1.01	1.15	0.99	0.97	0.78	0.87	1.16	1.31	1.23	0.95	1.18	0.96	1.02	1.3	0.97
A0A0G2K6P4	Hmg1l1	0.894989	0.9454		1.08		1.13	1.06		1.1	1.14		1.18	0.99	0.95	0.98	0.92	1.08	0.94	1.22		1	1.22		1.08	1.04	1.18	1.15	1.04	0.99	0.83	0.98	0.94	0.93
A0A0G2K6T6	Setd1a	0.621095	0.771957				1.24			0.85			1.03			1.06			1.18			1			1.19			1.17			1.07			1.07
A0A0G2K6T9	Pcdh1	0.00088728	0.00930704		1.07	1.08	1.11	1.05	1.07	1.08	1.07	1.07	1.06	0.91	0.91	0.94	1.03	1.05	1.04	1.13	1.13	1.14	0.99	1	1	1.19	1.18	1.22	1.23	1.25	1.25	1.13	1.14	1.15
A0A0G2K6U1	Nsf	0.250955	0.442464		1.1	1.16	1.15	1.21	1.2	1.26	1.08	1.16	1.17	1	0.96	0.95	1.08	1.11	1.08	1.06	1.05	1.09	1.05	1.1	1.11	1.05	1.1	1.1	1.11	1.12	1.1	1.02	1.07	1.06
A0A0G2K6V0	Ache	0.0388906	0.142777		1.26	1.45	0.87	1.03	1.45	0.94	1.14	1.27	0.88	1.1	1.11	1.25	0.97	1.27	1.01	1.13	1.31	0.72	0.93	1.32	0.42	0.92	0.95	0.97	1.06	0.97	1.05	0.82	0.96	0.95
A0A0G2K6W5	Chrna4	0.794583	0.886831											1.07			1.04									0.89			1.08			1.15
A0A0G2K6W6	Dis3l2	0.022618	0.0996885											0.86	1.09		0.74	1.02								1.29	1.27		0.89	0.94		1.1	1.55
A0A0G2K6X6	Mark2	0.0397551	0.144939		0.91	1.17	1.02	1.09	1.31	1.11	1.12	1.23	1.16	1.16	1.18	1.18	1.14	1.29	1.25	0.93	1.09	1.01	1.05	1.27	1.1	1.02	1.2	1.04	1.02	1.14	1.06	1.08	1.1	1.09
A0A0G2K6X9	Adk	0.0818916	0.226211		1.11	1.1	1.3	1.08	1.01	1.19	0.99	1.01	1.35	1.04	1.05	0.84	1.25	1.01	0.96	1.16	1.06	1.29	0.99	0.96	1.04	1.33	1.29	1.2	1.17	1.17	1.09	1.32	1.32	1.16
A0A0G2K6Y2	Scn1a	1.35954e-05	0.000415499		1.14	1.25	1.33	1.15	1.1	1.13	1.19	1.19	1.17	1.07	1.23	1.2	1.07	1.12	1.1	1.04	1.03	1.09	0.97	1.08	1.12	1.04	1.02	1	1.08	1.12	1.09	0.93	0.94	0.98
A0A0G2K700	Dkc1	0.623818	0.773163											0.78			0.87									0.87			0.85			0.8
A0A0G2K714	Sh3glb1	1.9427e-07	2.74809e-05		1	1.03	1.04	0.97	1.01	1	1.02	1.04	1.05	0.99	1.06	0.96	1.03	1.06	1.03	1.13	1.12	1.13	1.09	1.02	1.06	1.25	1.27	1.25	1.3	1.19	1.26	1.19	1.19	1.13
A0A0G2K717	Cnot2	0.531356	0.703407		1.18		0.81	0.98		0.85	1.07		1.14	1.1	1.02	1.04	0.99	1.35	1.14	1.32		0.83	1.23		1.24	1.12	1.04	1.02	1.03	0.88	1.03	1.1	1.07	1.16
A0A0G2K719	Ddx3x	0.0123697	0.0655703		1.1	1.08	1.05	1.01	1.02	0.97	1.02	1	0.99	1.15	1.26	1.22	1.02	1.07	1.14	1.02	1.01	1.02	1.28	1.32	1.33	1.26	1.19	1.28	1.04	1.05	1.05	1.29	1.35	1.31
A0A0G2K728	Cdh4	0.0232677	0.101676			0.65	1.1		0.77	0.98		0.77	0.81			0.98			1.02		0.84	0.88		2.41	1.33			1.35			1.18			1.32
A0A0G2K735	Uba7	0.078557	0.21949											1.54			1.09									0.9			1			0.94
A0A0G2K737	Txnl1	0.133581	0.300755		1.1	1.08	0.92	0.92	0.98	0.87	1.06	1.03	0.96	1.23	1.41	0.88	1.09	1.2	1.13	1	1.07	1	1.3	1.38	1.41	1.16	1.32	1.43	0.87	0.8	0.88	1.3	1.61	1.18
A0A0G2K751	Dnajc8	0.42993	0.617339		0.8	0.76	0.75	0.86	0.78	0.98	1.22	1.32	1.17	0.98	1.3	1.01	1.06	1.66	1.26	0.89	0.82	0.89	1.06	1.39	1.29	0.88	0.78	0.81	0.97	0.96	0.78	0.93	1.28	1.06
A0A0G2K756	Acbd3	0.869216	0.933107		1.29	1.07		0.91	0.83		0.98	0.9		1.04		1.03	1		1.1	0.88	0.86		0.85	0.85		0.91		1.02	2.2		2.13	0.72		0.67
A0A0G2K761	Cul2	0.301233	0.494747		1.02	1.01	1.02	0.95	1.09	1.07	1.11	1.03	1.07	0.99	0.92	1.01	0.98	1	0.98	1.03	1.03	1.08	1.16	1.06	1.04	1.05	1.07	1.03	1.06	0.95	1	1.01	0.97	1
A0A0G2K770	Zfyve26	0.0544764	0.174974											0.97			0.92									1.09			1.09			1.22
A0A0G2K777	Rhot1	0.00212904	0.0174556		1.06	1	1.06	0.96	0.94	0.99	1	0.9	0.95	1.18	1.19	1.17	1.08	1.07	1.11	1.02	0.99	0.99	1.45	1.2	1.3	1.22	1.23	1.19	1.07	1.09	1.11	1.4	1.39	1.41
A0A0G2K781	Ppfibp1	0.180537	0.361984		0.98	1.03		0.94	0.77		1.03	0.85								0.97	0.86		0.89	0.78
A0A0G2K782	Zc2hc1a	1.66987e-05	0.000467092		1.09	1.04		1.18	1.18		1.53	1.33		1.12	1.39	1.73	1.11	1.22	1.31	1.04	1.18		0.99	1.1		0.7	0.74	0.84	0.75	0.77	0.77	0.86	0.92	1.08
A0A0G2K785	Gk	0.00923818	0.0519162		1.1	1.11	1.18	1.03	1.04	1.04	1.02	1.05	1.06	1.11	1.06	1.14	1.02	1.07	1.1	1.26	1.26	1.23	0.98	1.22	1.11	1.23	1.17	1.2	1.17	1.09	1.1	1.04	1.05	1.11
A0A0G2K7C4	Csnk1g1	0.058086	0.181768		0.95	0.98		0.98	0.94		0.97	1.02		1.11	0.89	1.13	1.19	0.88	1.01	1.03	0.91		1.25	1.25		0.88	1.07	1.19	0.93	1.08	1.06	1.1	1.05	1.3
A0A0G2K7G2	Agfg2	1.5718e-06	0.000108083		1.27	1.26	1.29	1.29	1.29	1.26	1.18	1.13	1.16	1.2	1.21	1.1	1.19	1.2	1.09	1.12	1.1	1.2	1.06	1.08	1.11	0.97	0.97	1.05	1.09	1.08	1.09	0.99	0.99	0.99
A0A0G2K7G7	2017-09-08	0.120782	0.283006		1.05	1.07	1.37	1.3	1.02	1.13	1.01	1.07	1.2	1.01	0.91	0.97	1.28	1.14	1.32	1.05	1.08	1.3	0.92	0.99	1.02	1.08	1.13	1.1	0.99	1	0.97	1.13	1.03	0.99
A0A0G2K7J5	Sema5a	0.465544	0.648629		1.14			1.03			1.1					0.84			1.06	1.15			0.9					1.05			1.1			1.18
A0A0G2K7N5	Dock10	0.383194	0.576654		1.03	1.18	1.01	1.01	1.16	0.98	1.13	1.11	1.13	1.04	1.3	1.13	1.01	1.25	1.07	1.04	1.12	1.05	1.03	1.06	1.08	1.02	1.16	1.07	0.93	1.14	1.03	1.15	1.22	1.02
A0A0G2K7N8	Bptf	0.0639511	0.19318											1.32			1.15									1.02			0.85			0.92
A0A0G2K7N9	Arhgap5	0.534143	0.704835		1.01	1.05	1.13	1.02	1.05	1.07	1.07	1.12	1.12	1.05	1.11	1.11	1.07	1.08	1.15	1.06	1.11	1.13	0.95	1.05	1.04	1.13	1.11	1.08	1.06	1.04	1.11	1.05	1.09	1.05
A0A0G2K7P9	Ncam2	0.000200468	0.00296485		1.19	1.22	1.17	1.17	1.17	1.15	1.22	1.24	1.21	1.15	1.14	1.13	1.27	1.28	1.29	1.26	1.28	1.22	0.98	1.01	1.02	1.06	1.06	1.12	1.08	1.04	1.06	1.02	1.03	1.04
A0A0G2K7S6	Wdr44	0.120453	0.282502		0.82	1.13	1.17	0.97	1.01	1.13	0.87	1.11	1.13		1.29	1.16		0.99	1.14	0.81	0.94	1.03	0.86	1.17	1.26		1	0.85		1.02	0.85		1.17	1
A0A0G2K7W2	Aldh3b1	0.102391	0.255971												1.55			1.27									1.08			0.97			1.28
A0A0G2K7W4	Map4k4	0.419396	0.608211				1.31			1.61			1.39		1.1			1.22				1.58			1.3		1.25			0.82			1.14
A0A0G2K7W6	RGD1562402	0.465608	0.648629		1.16	1.01	1.31	1.08	1.04	1.16	1.24	1.21	1.25	1.02	1.03	1	1.13	1.07	1.05	1.11	1.09	1.25	0.98	1.04	0.97	0.99	1.08	0.97	1.17	1.23	1.21	1.12	1.06	1.1
A0A0G2K7X0	LOC100909983	0.373133	0.566507		1.04	1	0.91	1.01	0.98	0.99	1.04	0.99	0.9	1.45	1.25	1.05	1.3	1.07	1.07	0.97	1.03	0.93	1.1	1.07	1.03	1.06	1.32	1.16	1.22	1.11	1.04	1.2	1.24	1.12
A0A0G2K7X2	Traf3	0.203255	0.388559		1.01			1.09			1.08									1.07			1.21
A0A0G2K7X3	Nucks1	0.506314	0.683041		1.08	0.99	1.06	1.06	0.98	0.99	1.14	1.14	1	1.18	1.11	1.18	1.23	1.05	1.08	0.98	0.95	0.98	1.33	1.45	1.25	1.05	0.94	0.98	1.16	1.07	1.06	1.29	1.13	1.19
A0A0G2K7Y0	Cr1l	0.113426	0.272827		1	1.1	1.03	1.01	1.07	1.03	1.02	1.1	1.12	1.22	1.18	1.25	1.18	1.22	1.2	1.03	1.1	1.08	1.1	1.06	1.03	1.17	1.11	0.97	1.07	1.06	0.98	1.09	1.14	1.07
A0A0G2K7Y2	Oxr1	0.00178587	0.0154577		1.09	1.14	1.16	1.04	1.16	1.09	1.15	1.17	1.15	1.11	1.17	1.09	1.19	1.21	1.14	1.05	1.11	1.1	1.06	1.05	1.02	1.06	1.11	1.05	1.16	1.12	1.15	1.07	1.09	1.04
A0A0G2K7Y5	Trip10	0.100712	0.253367													0.92			0.74									1.21			0.94			1.06
A0A0G2K808	Asap2	0.0302119	0.121686		1.21	1.19	1.06	1.21	1.1	1.12	1.22	1.27	1.15	0.78	0.97		0.85	1.29		1.23	1.17	1.07	1.16	1.3	1.22	1.18	1.29		1.18	1.34		1.08	1.35
A0A0G2K824	Gmppa	0.652536	0.791975		1.09	1.08		0.8	1.06		0.82	1.31			1.23	1.15		1.34	1.23	0.88	1.25		1.05	0.79			1.08	1.01		1.2	1.32		1.13	0.99
A0A0G2K847	Agap1	0.3153	0.510146												1.05	0.86		1.14	1.18								1.35	0.88		1.17	1.04		1.21	1.28
A0A0G2K860	Arhgef12	0.00212951	0.0174556		1.09	1.24	1.13	1.02	1.05	1.04	0.96	1.12	0.93	0.95	0.89	0.95	0.99	0.98	0.99	1.12	1.21	1.15	0.93	1.01	0.98	1.13	1.15	1.21	1.22	1.17	1.19	1.16	1.2	1.21
A0A0G2K862	Tchh	0.451768	0.636981			1.06			1.08			1.21									1.12			1.2
A0A0G2K865	Tpd52	1.45823e-05	0.000437558		1.02	1.1	1.05	1.02	1.08	1.08	1.08	1.12	1.12	0.98	1	0.98	1.05	1.09	1.05	1.13	1.13	1.16	1.08	1.1	1.06	1.15	1.12	1.12	1.15	1.16	1.14	1.18	1.2	1.21
A0A0G2K871	Rhox2	0.329594	0.523146		1.01		1.01	0.79		1.38	1.61		1.04							0.68		1.03	1.28		0.88
A0A0G2K872	Cadm3	6.94459e-05	0.00141492		1.12	1.09	1.02	0.97	1.02	0.98	1	1.02	1	0.98	0.97	0.96	1.04	1.01	1.04	1.17	1.17	1.11	1	0.97	0.93	1.19	1.19	1.23	1.23	1.24	1.21	1.22	1.24	1.25
A0A0G2K8E7	Gdpd1	0.838119	0.913993		1.06	1.04	1.05	0.99	0.99	1.05	1.08	1.07	1.01	1.22	1.19	1.14	1.15	1.06	1.14	1.08	1.02	0.99	1.1	1.18	1.2	1.01	0.99	1.06	1.02	1.09	1.08	1.11	1.1	1.13
A0A0G2K8G0	Apc	0.000293115	0.0039222		0.86	0.87	0.75	0.91	0.98	0.79	0.91	0.97	1.01	1.05	0.98	0.88	0.83	0.85	0.84	0.99	0.99	0.98	1.05	0.97	1.07	1.25	1.11	1.17	0.89	0.89	0.94	1.17	1.09	1.07
A0A0G2K8H0	Caprin1	0.58596	0.745973		1.27	1.23	1.25	1.14	1.15	1.12	1.13	1.1	1.12	0.92	1.22	0.94	0.93	1.15	1.1	1.22	1.16	1.07	0.99	0.99	1	1.16	0.94	1.08	1.11	1.13	1.08	1.14	1.18	1.18
A0A0G2K8I0	Sh3bgrl2	0.0142564	0.072768		0.91	0.87	0.89	0.98	1.03	0.95	1.08	1.03	1.08	1.18	1.15	1.17	1.22	1.18	1.22	0.98	0.97	1.02	1.89	1.8	1.81	1.14	1.12	1.19	1.08	1.07	1.11	1.36	1.34	1.4
A0A0G2K8I5	Pcdh19	0.0378511	0.140595													1.01			0.96									1.09			1.12			1.09
A0A0G2K8J3	Ddx11	0.871617	0.934266											0.6			0.9									0.85			1.03			0.49
A0A0G2K8K0	Sfpq	0.817124	0.90209		1.03	0.99	1.05	0.96	0.98	0.96	1.09	1.12	1.18	1.14	1.27	1.21	1.16	1.27	1.2	0.94	1	0.91	1.26	1.39	1.44	1.1	1.01	1.11	1.04	0.98	1.06	1.12	1.06	1.09
A0A0G2K8L9	Mrps28	0.0943473	0.245075												0.87			0.98									1.07			0.98			1.07
A0A0G2K8M7	Tpd52l1	0.0221751	0.0986425		0.95	1.12	0.95	0.92	0.99	1.04	1.05	1.1	1.18	1.04	1.2	1.12	1.12	1.1	1.12	0.92	1.05	0.97	1.04	1.21	1.13	1.26	1.15	1.26	1.22	1.2	1.2	1.23	1.29	1.28
A0A0G2K8N6	Ankmy2	0.0764267	0.216594		1.08	1.19	1.13	1.12	1.12	1.1	1.14	1.09	1.23	0.91	0.89	0.98	1.01	0.86	1.09	1.23	1.1	1.18	1.35	1.34	1.21	1.04	1.16	1.08	0.89	0.94	1.01	1.15	1.24	1.4
A0A0G2K8P3	Nedd4	0.0536674	0.173551		0.98	1.08	0.87	0.95	1.38	1.12	0.93	1.38	0.97	0.98			1.02			1.03	1.27	1.02	1.29	1.25	1.21	1.14			1.17			1.12
A0A0G2K8P5	Stmn3	0.0363426	0.13686		1.24	1.2	1.22	1.09	1.21	1.18	0.95	1.07	1.22	1.01	1.18	1.07	0.93	1.11	1.08	1.13	1.1	1.11	0.9	0.97	0.94	1.05	1.04	0.94	1.16	1.14	1.15	1.06	0.97	0.92
A0A0G2K8Q8	Uqcr10	0.0751908	0.214812			0.96	1.03		0.99	0.86		1	0.89	0.95	0.92	0.91	1.06	0.84	1.06		1.06	1.08		0.94	0.69	1.1	1.26	0.95	1.11	1.06	1.04	1.23	1.11	1.03
A0A0G2K8R3	Lmo7	0.0143007	0.0729176		1.03	1.02	1.02	1	0.99	0.98	1.05	1.03	1	1.12	1.12	1.12	1.11	1.05	1.08	1.03	1.05	1.03	1.1	1.06	1.04	1.12	1.23	1.15	1.1	1.11	1.1	1.12	1.1	1.1
A0A0G2K8S6	Gcs1	0.0230456	0.100972		1.04	1.15	1.1	1.04	1.09	1.04	0.97	1.25	0.99	1.07	1.12	1.04	1.09	1.07	1.01	1.29	1.22	1.21	0.95	1.17	1.14	1.13	1.1	1.15	1.15	1.09	1.16	1.13	1.09	1.06
A0A0G2K8T0	Asah1	1.03871e-05	0.000354664		1.04	0.86	0.93	0.97	0.98	0.9	0.75	0.74	0.83	0.8	0.85	0.74	0.82	0.91	0.74	1.05	1.06	1.03	0.83	0.88	0.88	1.33	1.38	1.38	1.34	1.26	1.34	1.13	1.19	1.14
A0A0G2K8V2	Vcl	0.320385	0.515175		0.92	1.07	1.05	1.05	1.11	1.29	1.17	1.34	1.29	1.21		1.2	1.06		1.05	1.07	1.17	1.21	1.1	1.2	1.2	1.04		1	1.03		1.01	1.15		1.08
A0A0G2K8W9	Sptbn1	0.488196	0.669174		1.09	1.08	1.09	1.08	1.08	1.09	1.08	1.06	1.08	0.94	1.02	1.02	1.06	1.13	1.1	1.12	1.12	1.13	1.01	0.97	0.98	1.05	1.1	1.13	1.12	1.15	1.14	1.02	1.11	1.07
A0A0G2K904	Sltm	0.151917	0.32645		1.11	1.06	1.08	1.01	1.01	1.02	0.93	0.86	0.97	0.8	0.81		0.88	0.94		1.14	1.17	1.09	0.84	0.82	0.87	1.04	1.13		0.99	1.02		1.03	0.95
A0A0G2K926	LOC297568	0.0925384	0.243028		1.26	1.24	1.17	1.05	1.05	1.05	0.91	0.88	0.99	0.88	0.9	1.04	0.94	0.91	0.98	1	1.07	0.93	0.89	0.92	0.95	1.26	1.22	1.26	1.12	1.11	1.14	1.2	1.18	1.21
A0A0G2K929	Cep290	0.299072	0.492153			0.9			1.25			1.09			1.07	1		1.06	1		0.89			1.2			1.11	1.25		1.13	1.27		1.07	1.06
A0A0G2K931	Psat1	0.549787	0.715185		1.08	1.06	1.07	1.09	1.06	1.13	1.11	1.13	1.17	0.96	0.92	1.06	1.01	1.13	1.14	1.11	1.07	1.14	1.09	1.1	1.16	1.06	1.14	1.06	0.97	1.03	1.04	1.1	1.1	1.14
A0A0G2K933	Eif4e2	0.167462	0.346326											1.02			0.87									1.14			0.96			1.18
A0A0G2K946	Spock2	0.385207	0.578103		0.95	0.97	0.99	0.94	0.96	1.02	1.03	1.16	1.16	1.01	0.98	1.09	1.1	1.09	1.16	0.94	0.92	0.97	1.12	1.23	1.23	1.08	1.11	0.97	1.02	1.12	1.08	1.05	1.16	1.05
A0A0G2K952	Usp32	0.0937694	0.244859		1.23	0.95	1.07	1.66	1.2	1.29	1.67	1.53	1.46		1.04	1.23		1.18	1.3	1.4	1.11	1.42	1.26	1.19	1.12		1.12	1.19		1.18	1.16		0.89	0.9
A0A0G2K977	Golga2	0.513389	0.689435		1.33	1.41	1.21	1	1.01	0.97	0.96	1.01	1.08	1.06	1.1	0.98	0.88	0.88	0.94	0.99	0.96	0.88	1.03	1.06	1.03	1.27	1.15	1.17	0.98	0.98	1.07	1.25	1.23	1.2
A0A0G2K988	Daam2	0.55015	0.71547		0.87			0.85			1.01			1.54	0.83		1.31	0.96		0.83			1.06			1.27	1.19		1.24	1.1		1.17	0.87
A0A0G2K999	Sdk2	0.397215	0.588886		1.01	1.09	1.09	0.94	1.08	1.06	1.09	1.08	1.12	1.16	0.93	1.07	1.18	1.03	1.07	1.05	1.02	1.1	1.11	1.04	1.15	0.99	1.13	1.07	1.04	1.09	1.05	1.09	1.16	1.2
A0A0G2K9A2	Arpc2	0.0384057	0.141676		1.05	0.95	0.91	0.92	0.84	0.89	1.05	1	1.1	1.32	1.24	1.39	1.17	1	1.13	1.04	1.06	0.96	1.49	1.44	1.26	1.19	1.12	1.23	1.04	0.93	0.95	1.61	1.55	1.65
A0A0G2K9B4	Mrpl15	0.0413012	0.148283		0.89	0.85	0.93	1.13	0.92	0.82	1.11	0.96	1.05	1.08	1.06	0.97	1.11	1.07	1	1.17	0.99	1.1	1.22	1.08	1.22	1.13	0.99	1.05	1.1	0.93	0.96	1.05	1	1.06
A0A0G2K9D7	Pcdhgc3	0.325189	0.519526		1.07	1.04	1.07	1.09	1.03	1.06	1.17	1.11	1.03	1.17	1.04	1.03	1.12	1.04	1.01	1	0.94	1.03	1.16	1.12	1.08	1.1	1.02	1.02	1.06	1.02	1.02	1.14	1.05	1.03
A0A0G2K9E0	Rnh1	0.886335	0.941279		1.07	1.05	1.09	1.12	1.14	1.15	1.15	1.17	1.16	1.13	1.21	1.02	1.13	1.02	0.86	1.03	1.1	1.12	1.06	1.05	0.97	1.33	1.08	1.23	1.17	0.97	1.01	1.35	0.94	1.02
A0A0G2K9E1	Zfyve21	0.819971	0.902351		0.97			0.87			0.83									0.61			1.19
A0A0G2K9E6	A0A0G2K9E6	0.268647	0.46167													0.23			0.63									0.57			0.79			0.47
A0A0G2K9F9	Coro7	0.000920675	0.00955611		0.96	1.01	1.06	0.98	1.02	1.16	0.96	1.06	1.16	1.08	0.94	0.88	0.98	1.02	0.96	1.49	1.28	1.25	1.16	1.13	1.07	1.34	1.17	1.09	0.96	1.14	1.09	1.02	1.11	1.08
A0A0G2K9H8	Arf3	0.0123906	0.0656108		1.03	1.06	1.04	1.01	1.03	1.03	0.95	0.96	0.96	1.12	1.05	1.13	1.16	1.11	1.17	1.05	1.04	1.01	1.08	1.15	1.15	1.16	1.2	1.2	1.09	1.07	1.02	1.25	1.22	1.3
A0A0G2K9H9	Dnajb5	0.00112114	0.0109786		1.01	1.04	1.04	1.05	1.07	1.04	1.01	1.07	1	1	1.15	1.01	1.15	1.15	1.06	1.1	1.13	1.12	1.06	1.07	1.01	1.19	1.38	1.15	1.15	1.25	1.09	1.19	1.38	1.23
A0A0G2K9I6	Cp	0.0918996	0.242147			0.87			0.8			0.81									0.88			1.12
A0A0G2K9J0	Tanc2	0.16514	0.343748		1.09	1.09	0.97	1.16	1.11	1.02	1.21	1.15	1.18	1.06	1.1	1.04	1.18	1.14	1.15	1.09	1.16	1.1	1.1	1.07	1.28	1.1	0.98	0.87	1.17	1.04	0.96	1.11	0.96	1.02
A0A0G2K9J2	Atp6v1h	0.702032	0.824816		1.09	1.22	1.23	1.04	1.16	1.26	1.16	1.16	1.27	0.91	1.16	0.99	1.2	1.19	1.12	1.15	1.24	1.28	1.15	1.19	1	1.06	1.27	1.12	0.94	1.05	1.14	0.97	1.19	1.19
A0A0G2K9K2	Tacc1	0.570729	0.733562		0.87	0.82	0.98	0.99	0.92	0.99	1.14	1.06	1.09	0.9	1.09	0.97	0.98	1.14	1.03	1.1	0.96	1.09	1.06	1.16	0.9	1	1.03	0.87	1.03	1	0.96	0.97	1.06	1.03
A0A0G2K9L2	Tom1l2	0.575733	0.738393		0.94	0.93	0.94	1.1	0.96	1.03	0.99	1.01	1.09	1.24	1.32	1.27	1.22	1.23	1.28	1.04	1.13	1.11	1.18	1.25	1.33	1.12	1.22	1.15	0.93	0.86	0.92	1.22	1.25	1.29
A0A0G2K9M4	Wdfy3	0.913092	0.954141			1.23			1.26			1.46		1.42		1.06	1.02		1.07		1.07			1.03		1.84		1.41	0.54		1.02	1.85		1.38
A0A0G2K9N3	Ddx3	0.00820733	0.0476931		1.1	1.09	1.11	1.1	1.11	1.13	1.14	1.14	1.12	1.19	1.11	1.19	1.15	1.11	1.18	1.11	1.1	1.14	1.16	1.15	1.15	1.07	1.03	1.12	1.07	1.04	1.09	1.02	1.01	1.05
A0A0G2K9P4	Sh3glb2	0.911642	0.95378		1.3	0.87	1.2	1.14	1.05	1.13	1.17	1.33	1.16	0.92	0.92	0.79	1.06	0.97	0.91	1.39	1.06	1.15	1.06	1.12	1.04	1.11	0.98	1.09	1.08	0.97	1	1	0.81	1.07
A0A0G2K9Q6	Atp2b3	0.308145	0.502347		1.05	1.15	1.14	1.1	1.15	1.15	1.09	1.19	1.18	1.34	1.52	1.39	1.19	1.29	1.2	1.16	1.16	1.14	1.17	1.29	1.29	1.19	1.41	1.26	1.05	0.89	0.99	1.07	1.23	1.13
A0A0G2K9Q9	Krt17	0.346254	0.539089		1.4	1.12	1.06	1.21	1.08	0.88	1.16	1.13	0.95	1.24	0.95		1.28	0.96		1.15	1.15	0.97	1.15	0.92	0.98	1.04	0.92		1.16	1.06		1.11	1.14
A0A0G2K9T1	Itch	0.190292	0.37268											1.11		1.03	1.15		1.08							1.12		1.05	1.17		1.1	1.25		1.12
A0A0G2K9U6	Atg16l1	0.0476106	0.162015													1.24			1.25									1.13			1.05			1.11
A0A0G2K9V4	Cyth3	0.326115	0.519974		1.07	0.99	1.02	1.17	1.08	0.92	1.01	1.03	1.02	1.39	0.86	1.1	1.09	0.98	1.08	1.11	1	0.96	1.38	1.09	1.08	1.05	1.12	1.14	1.09	0.91	1.13	1.23	1.06	1.05
A0A0G2K9V6	Tars	0.257535	0.449279		1.08	1	1.39	0.99	0.99	1.41	1.11	1.02	1.21	1.22	1.15	2.21	1.05	0.95	1.43	1.13	1.06	1.27	1.08	1.1	1.05	0.99	0.82	1.31	1.21	0.93	1.18	1.16	0.94	1.35
A0A0G2KA11	Prex2	0.00155227	0.013958		1.02	1.07	1.01	1.1	1.09	1.07	1	1.04	1.03	0.89	0.9	0.93	0.99	0.98	1.04	1.18	1.27	1.23	0.92	0.95	0.95	1.16	1.1	1.09	1.36	1.33	1.29	1.14	1.13	1.15
A0A0G2KA14	Clec16a	0.000634532	0.00704388		1.11	1.02	1.1	1.18	1.11	1.17	1.14	1.17	1.13	1.23	1.05	1.31	1.34	1.27	1.38	1.01	0.99	1.02	1.12	1.01	1.18	0.93	0.89	0.94	1	1.03	1.07	1.14	1.17	1.15
A0A0G2KA20	Mcf2l	0.126352	0.290692				0.8			0.82			0.9									0.9			1.29
A0A0G2KA25	Tm9sf4	0.54532	0.713687		1.2	1.28	1.19	0.44	0.63	0.61	1.38	1.56	1.43	0.98		1.09	1.33		1.47	0.77	0.91	0.96	1.3	1.46	1.38	0.5		0.55	0.93		1.02	1.37		1.54
A0A0G2KA27	Madd	0.377727	0.5717		1.08	1.04	1.05	1.27	1	1.04	1.01	1.17	1.04	1.23	1.32	1.07	0.99	0.9	0.96	1.11	0.97	1.12	0.91	1.02	0.98	1.24	0.81	1.2	1.23	0.86	0.98	1.18	1.01	0.97
A0A0G2KA50	Vps39	0.505186	0.681891											0.92	0.98	1.16	0.8	1.07	1.19							1.17	1	1.05	1.08	1.05	1.07	0.97	0.96	1.09
A0A0G2KA71	Nectin2	0.0918836	0.242147											1.36	1.2	0.91	0.89	1.12	1.03							1.09	1.2	1.17	1.02	0.91	1.02	1.24	1.46	1.46
A0A0G2KA88	Soga1	0.675734	0.809671			0.92			0.84			0.9		1.11			1.3				0.92			1.11		1.03			1.1			1
A0A0G2KA92	Chd2	0.0547863	0.175448											1.43			1.18									1.01			0.91			0.92
A0A0G2KA95	L1cam	0.000446571	0.0054058		1.53	1.56	1.45	1.32	1.29	1.35	1.2	1.2	1.22	1.41	1.48	1.47	0.85	0.85	0.89	0.98	1.02	1.07	1.06	1.11	1.1	0.9	0.93	0.91	0.92	0.94	0.94	1.02	1.05	1.01
A0A0G2KAA3	Ndufa3	5.59914e-06	0.000241055		1.11	1.13	1.12	1.1	1.12	1.18	1.12	1.13	1.12	1.17	1.18	1.13	1.16	1.12	1.14	1.15	1.14	1.13	1.06	1.08	1.06	1.02	1.03	1.04	1.01	0.99	1.05	1.04	1.03	1.02
A0A0G2KAE2	Tusc3	0.000911514	0.00950085		1	1.02	1.02	1.02	1.05	1.01	1.07	1.06	1.06	1.08	0.98	1.11	1.1	1.05	1.09	1.05	1.06	1.04	1.14	1.14	1.14	1.02	1.09	1.09	1.13	1.13	1.11	1.22	1.2	1.24
A0A0G2KAE6	Miga2	0.460114	0.644055		1.29	1.15	0.99	1.17	1.27	0.9	1.17	1.42	1.14	1.15	1.19	1.2	1.08	1.27	1.08	1.11	1.21	1.19	1.22	1.22	1.42	1.16	1.24	1.26	1.11	1.21	1.12	1.06	1.21	1.12
A0A0G2KAI8	Drg2	0.0225242	0.0996885		0.92	1.07	1.01	0.96	0.93	1.24	0.82	1.07	1.08	1.06	0.92	0.94	1.14	1.02	1.02	0.87	1.09	1.31	0.95	1.25	1.05	1.23	1.25	1.12	1.03	1.09	1.03	1.17	1.24	1.06
A0A0G2KAJ7	Col12a1	0.100674	0.253367													1.13			1.26									1.36			1.44			1.27
A0A0G2KAK7	Unc13c	0.0835721	0.22887												0.68			0.88									0.94			1.01			0.98
A0A0G2KAL9	Mff	0.559588	0.724129		1.09	1.27	1.07	1.14	1.17	1.04	1.14	1.35	1.17	1.08	1.15	1.14	1.01	1.13	1.12	1.05	1.2	1.01	1.19	1.57	1.11	1.08	1.16	1.16	1.02	1.01	1.07	1.04	1.05	1.07
A0A0G2KAM3	Pdhb	0.0869695	0.234652		1.02	1.07	0.92	1.3	1.27	1.26	1.26	1.16	1.2	1.1	1.03	1.07	1.12	1.4	1.14	1.23	1.15	1	0.87	0.91	1.22	1.1	0.92	1.12	1.17	0.92	1.05	1.23	1.04	1.16
A0A0G2KAN5	Erh	0.179209	0.360529		1.03	1.1	1.07	1.03	1.09	1.04	1.09	1.12	1.05	1.11	1.07	1.05	1.05	1.04	1.12	1.09	1.1	1.11	1.09	1.05	1.04	1.04	1.08	1.11	1.1	1.13	1.12	1.08	1.05	1.1
A0A0G2KAR8	Slc39a9	0.145503	0.31763				1.07			1.12			1.16	1.55			1.25					1.1			1.25	0.95			0.8			1.18
A0A0G2KAS5	Supt20h	0.124129	0.287851		1.18	1.16	1.09	1.04	1.05	1.04	1.06	1.08	1.07	1.25	1.06	1.18	1.16	1.16	1.15	1.03	1.09	1.09	1.17	1.18	1.13	1.12	1.03	1.12	1.23	1.21	1.28	1.22	1.25	1.21
A0A0G2KAU2	Armcx3	0.0570685	0.18031		1.02	1.15	1.14	1.04	1.16	1.13	1.13	1.11	1.14	0.94	0.96	0.86	0.99	1.03	0.91	1.12	1.25	1.14	1.05	0.97	0.95	1.19	1.15	1.16	1.18	1.19	1.19	1.08	1.16	0.98
A0A0G2KAU8	Acot12	0.0311014	0.124046											0.85			0.89									1.08			1.07			1.05
A0A0G2KAW5	Wdr48	0.053795	0.173761		1.36		1.02	1.44		1.07	1.27		1	1.33	0.83	1.21	1.34	1.24	1.14	1.29		1.01	1.04		0.84	1.02	1	1.13	1.09	1.12	1.13	1.11	1.06	1.03
A0A0G2KAX2	RGD1305455	0.000155783	0.00248619		1.11	1.13	1.13	1.21	1.2	1.19	1.2	1.16	1.19	1.13	1.01	1.12	1.12	1.04	1.09	1.09	1.12	1.08	1.03	1.11	0.98	1.09	1.01	1.02	1.05	1.07	1.08	1.05	0.99	0.99
A0A0G2KAZ7	Hnrnpdl	0.422962	0.610876		1.24	1.19	1.18	1.31	1.27	1.27	1.04	1.07	1.06	0.93	0.97	0.99	0.98	0.97	0.98	1.16	1.18	1.17	0.94	0.97	0.99	1.12	1.09	1.11	1.16	1.1	1.13	0.92	0.91	0.94
A0A0G2KB10	Setd2	0.0305629	0.122623											0.96	0.89		0.95	0.84								0.84	0.76		0.84	0.8		0.92	0.84
A0A0G2KB11	Stard10	0.0392941	0.143578		1.12	1.26	1.22	0.71	0.89	0.83	2.75	2.95	3		2.16	2.16		2.55	3.08	0.6	0.73	0.69	2.13	2.18	2.17		0.45	0.53		0.68	0.87		2.34	2.71
A0A0G2KB52	Map7	0.147731	0.320699			1.05			1.18			1.14									1.08			0.97
A0A0G2KB61	Ppp1r13b	0.608876	0.761633		1.04		1.08	1.09		1.14	1.14		1.03		1.13	1.19		1.13	0.93	1.07		0.83	1.15		1.21		0.98	1.2		1.09	1.14		0.96	1.12
A0A0G2KB79	A0A0G2KB79	0.010877	0.0588546		0.79	0.76	0.78	0.84	0.85	0.89	0.7	0.68	0.74		0.68			1.07		0.89	0.9	0.98	0.75	0.67	0.72		3.06			2.46			1.97
A0A0G2KB92	Dclk1	0.0199385	0.091914		1.01	1.04	1.03	0.95	0.95	1.01	0.97	1.13	1.1	1.08	1.04	1.05	1.12	1.02	0.88	1.01	0.94	1.01	1.18	1.11	0.94	1.19	1.23	1.13	1.08	1.07	1.02	1.28	1.28	1.23
A0A0G2KBA1	A0A0G2KBA1	0.925814	0.960743		1.16	1.06	1.09	1.08	1.1	1.1	1.02	1	1.02	1.26	1.27	1.26	1.12	1.09	1.1	1.12	1.11	1.07	1.04	1.03	1.04	1.21	1.19	1.17	1.06	1.08	1.07	1.2	1.17	1.19
A0A0G2KBA5	Pcp4l1	0.498801	0.676778		1.31	1.12	1.23	1.21	0.97	1.05	1.27	0.96	1.03	1.06	1.01	1.12	1.14	1.04	1.1	1.13	1.12	1.09	1.01	0.94	1	1.16	1.36	1.18	1.11	1.18	1.11	1.09	1.39	1.18
A0A0G2KBB4	Sun5	0.208344	0.395006		0.73			1.15			0.91									1.22			1.03
A0A0G2KBB9	Ank2	0.986959	0.993737		0.87	0.8	0.97	0.58	0.85	0.86	1.6	1.07	1.16	1.47	0.93	1.26	1.19	1.21	1.38	0.85	1.07	1.07	1.89	1.13	1.07	1.03	0.89	0.92	1.02	0.85	0.85	1.12	1.07	1.2
A0A0G2KBC7	Pfkm	0.844935	0.918225		0.75	1.08	1.12	0.91	0.97	1.14	1.05	1.1	1.09	0.83	1.28	1.06	1.08	1.29	1.11	0.85	1.01	1.06	1.33	1.43	1.53	0.9	0.94	0.87	0.95	1.08	0.96	0.92	1.12	1.21
A0A0G2QC02	Skiv2l	0.00210502	0.0174138		1.01	1.01	1.06	1.05	1	1.04	1.12	1.11	1.1	1.07	1.09	1	1.13	1.15	1.08	1.08	1.06	1.1	1.19	1.2	1.16	1.12	1.11	1.27	1.12	1.15	1.02	1.24	1.19	1.11
A0A0G2QC06	Tf	0.0477766	0.162349		0.94	0.97	0.97	1.08	0.85	0.87	0.93	0.81	0.97	1.22	1.22	1.25	1.16	1.09	1	1	0.89	0.95	0.99	1.57	1.61	1.2	1.38	1.28	1.06	0.93	0.83	1.18	1.54	1.53
A0A0G2QC15	Htatip2	0.00344672	0.024912			0.83	0.69		1.18	1.43		0.86	0.92	1.44	0.87	0.83	1.14	1.14	1.05		0.92	1.19		0.99	1.27	1.78	1.53	1.58	1.82	1.21	1.19	1.45	1.16	1.44
A0A0G2QC17	Pdp1	0.247704	0.439091		1.21	1.14	1.12	1.26	1.25	1.21	1.29	1.2	1.12	0.97	1.12	0.99	1.12	1.18	1	1.23	1.03	1.04	1.2	1.16	1.17	1.11	1.07	1.12	1.1	1.1	1.22	1.05	1.05	0.91
A0A0G2QC19	Dnajc21	0.315754	0.510548													1.34			1.26									0.92			1.15			1.39
A0A0G2QC21	Arhgef7	0.559505	0.724129		1.04	1.06	1.06	1.08	1.1	1.16	1	0.94	0.98	1.11	1.01	0.99	1.01	0.97	0.98	1.12	1.19	1.17	0.89	0.74	0.79	1.23	1.27	1.27	1.09	1.34	1.25	1.03	0.9	0.91
A0A0G2QC30	LOC502684	0.340173	0.533649		0.95			1.22			0.93									1			1.35
A0A0G2QC31	Ptpn5	0.296923	0.490513		1.05	1.12	1.06	1.3	1.47	1.1	1.01	1.23	0.96	0.81	1.21	1.05	0.86	1.07	0.99	1.26	1.21	1.13	1.02	1.08	0.9	1.14	1.48	1.28	1.02	1.14	1.12	0.94	1.39	1.08
A0A0G2QC56	Coro2a	0.129374	0.294768													1.43			1.25									0.87			0.99			1.28
A0A0H2UH92	Slc25a16	0.560177	0.724513		1.31	1.13		1.23	1.08		1.18	1.28								1.27	1.28		1.06	1.08
A0A0H2UH94	Gcc2	0.0372758	0.139289													0.91			1									1.2			1.17			1.15
A0A0H2UHA3	Lrrc8d	0.814281	0.901217				1.06			1.73			1.13	0.9			1.04					1.48			0.91	1.37			0.91			0.91
A0A0H2UHA7	Slc15a2	0.0542538	0.1747		1.04	0.85	0.98	1.11	0.89	0.97	1.29	1.02	1.15	1.03	0.9	1.22	1.16	0.92	1.19	1.13	1.12	1.18	1.12	0.96	1.05	1.11	1.14	1.12	1.14	1.11	1.15	1.18	1.1	1.16
A0A0H2UHB1	Hsd17b7	0.371918	0.565531													1.01			1.16									1.05			1.05			0.97
A0A0H2UHC8	Ublcp1	0.17046	0.350644			1.21			1.21			1.2									1.3			1.21
A0A0H2UHE1	Suclg1	0.0700113	0.205104		0.88	0.88	0.91	1	0.83	0.97	1	0.93	1.22	0.87	1.13	1.38	0.96	1.02	1.16	1.05	0.96	1.11	1.13	1.14	1.57	0.97	1.21	1.45	0.8	0.88	1.06	1.14	1.17	1.39
A0A0H2UHE5	Ppm1a	0.73269	0.844674		0.99	1.02	1.09	1.11	1.06	1.16	1.05	1.25	1.12	0.89	0.96	0.98	1.12	1.18	1.1	1.04	1.09	1.15	1.02	1.14	1.02	0.99	1.04	1.01	1.13	1.15	1.15	1.09	1.09	1.08
A0A0H2UHF6	Arl6ip5	1.37079e-05	0.000416367		1.21	1.24	1.15	1.23	1.28	1.2	1.19	1.25	1.2	1.22	1.24	1.18	1.13	1.2	1.15	1.16	1.19	1.15	1.05	1.09	1.09	1.13	1.18	1.07	1.15	1.15	1.08	1.01	1.02	1
A0A0H2UHG0	Yars	0.28494	0.478432		1.22	1.06	1.18	1.17	1.01	1.15	1.36	1.16	1.12		1.32	1.12		1.37	1.05	1.09	1.09	1.12	1.31	0.94	1.07		1.27	1.02		1.23	0.95		1.27	1.18
A0A0H2UHG3	Cul5	0.0246321	0.105862		0.96	0.97	0.97	0.98	0.98	1	1.06	1.04	1.05	1.06	1.11	1.09	1.13	1.18	1.15	0.97	0.95	0.99	1.43	1.46	1.45	1.12	1.13	1.12	1.01	1.07	1.04	1.24	1.28	1.26
A0A0H2UHG4	Cdk18	0.248642	0.439809		1.09	1.28	1.25	1.03	1.19	1.11	1.06	1.23	1.1	1.01	0.93	0.96	1.02	0.95	1.08	1.06	1.26	1.17	0.94	0.96	0.9	1.12	1.04	0.98	1.15	1.12	1.01	0.98	0.96	0.96
A0A0H2UHH9	Rps24	0.1034	0.257643		1.16	1.12	0.84	1.26	1.23	1.06	1.41	1.03	1.01	0.91	1.06	1.1	0.87	1.09	1	1.34	1.06	1.01	1.36	1.41	1.19	1.15	1.09	0.99	1.06	1.11	1.11	1.32	1.17	1.04
A0A0H2UHI7	Atad1	0.410312	0.59978		1.14	1.15	1.1	1	1.05	0.98	1.07	1.14	1.12	0.97	0.96	0.97	0.99	1.13	1.05	1.06	1.09	1.03	0.95	1.01	1.02	1.08	1.11	1.1	1.13	1.06	1.17	1.11	1.07	1.11
A0A0H2UHK3	Fastkd2	0.0129086	0.0677576		1.11	1.15	1.14	1.05	1.23	1.09	1.1	1.19	0.99	1.07	1.12	1.11	1.05	1.1	1.04	1.12	1.04	1.01	0.95	0.97	0.99	1.13	1.04	1.16	1.03	0.99	1.1	0.99	1.05	1.08
A0A0H2UHL9	Dbn1	0.874816	0.935669		0.95	0.99	0.97	1.01	1.07	1.02	1.16	1.17	1.18	1.12	1.15	1.03	1.16	1.17	1.13	1.14	1.17	1.13	0.94	1.05	0.98	1.04	1.18	1.03	1.19	1.2	1.15	1.05	1.07	1.03
A0A0H2UHM2	Slc13a5	0.527699	0.701857											1.29		1.07	1.11		1.08							1.22		1.16	1.23		1.06	1.23		1.11
A0A0H2UHM5	Pdia3	8.30787e-05	0.00160048		1.13	1.17	1.05	1.18	1.26	1.12	1.18	1.3	1.18	1.18	1.06	1.12	1.15	1.15	1.16	1.03	1.08	1.03	1.08	1.16	1.16	1.01	1.02	1.01	1.11	1.08	1.08	1.07	1.01	0.99
A0A0H2UHN2	Idi1	0.746972	0.855286		0.88	0.95	1.07	0.99	0.9	1.06	1.15	1.13	1.25	0.88			0.81			1.5	1.36	1.07	0.74	0.82	1.01	1.03			0.94			0.96
A0A0H2UHP9	Rab6a	0.939318	0.968463		1.21	1.17	1.19	1.15	1.11	1.13	0.97	0.89	0.9	0.98	1.09	0.99	1.02	1	0.95	1.16	1.18	1.16	0.86	0.83	0.84	1.14	1.19	1.1	1.11	1.16	1.1	0.97	1.02	1.02
A0A0H2UHQ0	Slc3a2	0.000187978	0.00287247		1.07	1.01	1	1.05	1.1	1.07	1.07	1.04	0.99	1.11	1.1	1.04	1.14	1.16	1.11	0.98	1.04	0.92	1.1	0.91	1.04	1.02	0.96	0.99	1.02	0.97	0.99	0.98	0.98	1.01
A0A0H2UHQ9	Synpo	0.776055	0.87558		1.05	1.03	1.05	1.06	1.05	1.02	1.09	1.06	1.04	1.29	1.2	1.32	1.12	1.23	1.17	1.02	1.04	1.08	1.45	1.38	1.39	1	1.03	1.1	0.91	0.96	0.97	1.23	1.23	1.34
A0A0H2UHS1	Bles03	0.996525	0.997936												1.2			1.06									1.25			0.94			1.25
A0A0H2UHS7	Rpl18	0.000931613	0.00962926		1.13	1.04	1.16	1.02	0.99	1.07	1.24	1.21	1.21	1.25	1.38	1.16	1.19	1.08	1.05	1.02	0.97	1.01	1.11	1.07	1.14	1.08	0.98	1.09	1.01	0.94	1.08	0.98	0.95	1.02
A0A0H2UHS8	Fxyd1	0.00470642	0.0313613		1.03	1.04	1.06	1.08	1.06	1.07	1.04	1.06	1.05	0.98	1.01	0.92	1.09	1.14	1.06	1.07	1.08	1.11	0.98	1.03	0.99	1.14	1.12	1.13	1.16	1.17	1.2	1.31	1.31	1.27
A0A0H2UHS9	Gramd1a	0.0673075	0.199984		1.31	1.15	1.17	1.07	0.98	1.01	0.9	1.07	1.05	0.85	0.79	0.88	0.92	0.9	0.97	1.45	1.29	1.33	0.81	0.97	0.96	1.01	0.96	0.89	1	1.03	1	1.57	1.48	1.58
A0A0H2UHT3	Mrpl22	0.0191677	0.0892931			1.1	1.06		1.08	1		1.17	1.1		0.88			1.04			1.01	1.02		1.25	1.35		1.45			1.3			1.35
A0A0H2UHT5	Ppm1g	0.260469	0.452552				0.99			1.09			1.13									1.02			1.77
A0A0H2UHU1	Rpl37a	0.00195827	0.0167162		1.16	1.11	1.14	1.22	1.07	1.18	1.31	1.13	1.3	1.31	1.15	1.04	1.5	1.14	1.14	1.3	1.02	1.15	1.02	0.91	0.99	0.92	0.95	0.94	1.11	1.05	1.08	1.32	1	0.98
A0A0H2UHV9	Copg2	0.0010673	0.0106231		1.18	1.15	1.08	1.12	1.1	1.03	1.23	1.5	1.52	1.25	1.31	1.31	1.27	1.19	1.28	1.11	1.07	1.02	1.09	1.3	1.27	0.78	0.78	0.81	1.07	1.05	1.17	1	0.97	1.05
A0A0H2UHX3	Rps4x	0.0565958	0.179274		1.15	1.08	1.1	1.03	0.99	0.99	1.02	1.02	1.01	1.07	1.02	1.12	1.05	1.08	1.03	1.01	1.13	1.03	1.07	1.18	1.09	1.19	1.15	1.11	1	1.02	1.03	1.2	1.08	1.11
A0A0H2UHX8	Ilf2	0.21111	0.39795		0.72	1.02	0.97	0.88	0.91	0.93	1.16	1.21	1.01	1.25		1.63	1.08		1.6	0.9	0.85	0.67	0.97	1.12	1.19	1.04		0.9	1.1		1.12	1.01		1.14
A0A0H2UHY8	Aspa	0.0623629	0.190291			0.86	0.96		1.03	1.1		1.14	1.13	1.5	1.12	1.07	1.19	1.17	1.24		1.06	1.13		1.13	1.14	0.94	1.04	1.05	0.88	1.06	0.99	0.99	0.96	0.92
A0A0H2UHZ2	Nap1l4	7.58203e-06	0.000297066		1.08	1.08	1	0.91	1.01	0.88	0.92	1.02	0.9	1.01	1.04	0.96	0.93	0.94	0.9	1.13	1.16	1.1	1.14	1.17	1.12	1.24	1.23	1.22	1.12	1.08	1.04	1.66	1.5	1.67
A0A0H2UI10	Mgea5	0.002251	0.0181215		1.15	1.16	1.16	1.26	1.23	1.22	1.2	1.17	1.22	1.13	1.06	0.96	1.14	1.09	1.02	1.12	1.13	1.12	1.06	1.08	1.03	1.03	1.05	1.01	1.09	1.06	1.07	1.06	1.02	1.01
A0A0H2UI13	Trim17	0.688549	0.817508		0.79			1.02			1.19									0.87			1.29
A0A0H2UI14	Fbxl20	0.588911	0.74819		0.98			0.93			1.45			1.07			1.79			0.99			1.26			1.23			1.17			1.06
A0A0H2UI21	Crat	0.0826873	0.227689		1.07	1.08	1.04	1.16	1.11	1.06	1.05	1.11	1.16	1.15	1.19	1.13	1.17	1.19	1.17	1.17	1.15	1.11	1.09	1.07	1.12	1.06	1.13	1.07	1.03	1.06	1.06	1.09	1.11	1.06
A0A0H2UI26	Steap3	0.0960218	0.247559		1.08	1.07	1.03	1.15	1.13	1.07	1.15	1.13	1.13	1.11	1.16	1.17	1.1	1.26	1.35	1.05	1.03	1.05	1.27	1.27	1.19	1.01	1.05	0.97	1	1	1.02	1.1	1.13	1.16
A0A0H2UI30	Kcnq3	0.461393	0.645481			1.03			1.12			0.76									1.13			0.95
A0A0H2UI35	Homer1	0.00436812	0.0295445		1.04	1.05	1.1	1.01	1.05	1.07	1.05	1.1	1.1	0.9	0.96	0.99	1	1.01	1.07	1.09	1.15	1.16	0.93	0.95	0.96	1.23	1.11	1.13	1.27	1.23	1.26	1.19	1.2	1.23
A0A0H2UI38	LOC100910336	0.0312415	0.124438		0.98	0.98	1	0.94	0.95	0.94	0.97	0.98	0.97	1.24	1.25	1.21	1.14	1.15	1.11	0.92	0.91	0.9	1.29	1.28	1.29	1.23	1.23	1.25	1.12	1.11	1.09	1.33	1.35	1.32
A0A0U1RRP2	Dcun1d2	0.421879	0.610381			0.92			0.9			1.04		1.33			1.43				0.98			1.05		1.23			1.2			1.52
A0A0U1RRT8	2017-09-06	0.740003	0.849425		1.02	1.11	1.07	1.03	1.13	1.08	1.16	1	1.01	1.02	1.12	1.05	1.13	1.14	1.14	1.12	1.2	1.09	1.19	1.09	1	1.14	1.05	1.06	1.07	1	1.06	1.11	1.12	1.02
A0A0U1RRV0	Pja1	0.386032	0.579102			1.26			1.12			0.91				1.01			0.98		1.27			0.83				1.22			1.36			1.08
A0A0U1RRV5	Cluh	0.258596	0.450496		1.34	1.17	1.42	1.24	1.35	1.22	1.41	1.45	1.41							1.21	1.26	1.5	1.2	1.39	0.95
A0A0U1RRZ5	Prrc2a	0.000274367	0.00375246		1.13	1.15	1.18	1.17	1.22	1.13	1.15	1.16	1.11	1.23	1.07	1.27	1.25	1.1	1.29	1.1	1.13	1.16	1.01	1.03	0.86	1	0.93	0.98	1.21	1.04	1.1	1.1	1.02	1.11
A0A0U1RS25	Upf1	0.00274962	0.0209115		1		0.94	0.92		0.97	1.21		1.06	1.13	1	1.13	1.16	1.08	1.13	1.07		1.07	1.44		1.41	1.17	1.14	1.18	1.02	1.07	1.1	1.27	1.35	1.3
A0A0U1RS33	Sgsm2	0.230581	0.419863		0.96			0.64			1.35									1.16			1.54
A0A0U1RVI2	Mapk10	0.00648268	0.0402707		1.05	1.03	0.91	1.8	1.56	1.54	1.19	1.2	1.23	2.22	1.63	1.8	1.19	1.12	0.99	0.77	0.86	1.02	0.1	0.8	0.37	2.12	1.67	1.48	0.08	0.12	0.12	1.14	1.11	0.87
A0A140TA89	Gatm	0.0628916	0.191498		0.9	1.04		0.89	0.97		1.14	0.85		0.97	0.95	0.92	1.01	1.05	1.07	1.14	1.02		0.98	1.03		0.91	1.06	1.04	1.01	1.07	0.96	1.05	1.05	1.16
A0A140TAA1	Igsf8	0.409816	0.599241		1.02	1.11	1.14	1.09	1.15	1.09	1.06	1.17	1.11	1.02	1.14	1.04	1.17	1.18	1.05	1.05	1.09	1.08	1.07	1.16	1.17	1.23	1.2	1.15	1.13	1.13	1	1.11	1.08	1.16
A0A140TAA4	Pdcd6ip	0.369092	0.562616		1.39	1.31	1.26	1.16	1.08	1.13	1.12	1.11	1.13	0.99	0.99	1.08	1.01	0.97	1.01	1.16	1.13	1.17	1.09	0.97	1.05	1.16	1.25	1.11	1.11	1.23	1.2	1.19	1.17	1.19
A0A140TAA5	Wdr45	0.0703959	0.205138		0.96	1.05		1.01	1.18		1.04	1.1			1.04	1.27		1.07	1.2	1.15	1.09		1.09	1.3			1.03	1.18		1.23	1.34		1.16	1.15
A0A140TAC3	Epn1	0.000686246	0.00746726		1.09	1.07	1.1	1.09	1.03	1.06	1	0.98	0.95	0.94	0.94	0.9	1.06	1.05	0.97	1.05	1.01	1.04	1.14	1.08	1.15	1.08	1.1	1.08	1.07	1.08	1.09	1.2	1.27	1.26
A0A140TAD1	Nudt5	0.22657	0.41577		0.86	1.17		0.98	1.09		1.05	1.21								1.08	0.97		1.29	1.38
A0A140TAE6	Mecr	2.67236e-07	3.39253e-05		1.23	1.17	1.21	1.36	1.18	1.18	1.22	1.16	1.18	1.27	1.27	1.23	1.18	1.19	1.34	1.13	1.11	1.12	1.18	1.1	1.16	1.09	1.07	1.05	1.08	1.04	1	1.07	1.11	1.11
A0A140TAF2	Elavl4	0.331329	0.524731		1.12	1.18	1.15	1.04	1.09	1.12	1.12	1.08	1.23	1.02	1.07	0.97	1.05	1.05	1.01	1.1	1.13	1.13	0.99	0.98	1.1	1.03	1.03	1.03	1.09	1.09	1.09	1.08	1.05	1.05
A0A140TAF7	Poglut1	0.0716245	0.207984				1			1.03			1.13	1.05	1	1.07	1.16	1.01	1.02			1.02			1.02	1.15	1.11	1.2	1.13	1.09	1.13	1.1	0.99	1.18
A0A140TAG4	Nphs1	0.944509	0.970306											0.99			1.03									1.24			0.98			0.89
A0A140TAG8	Zfyve27	0.353025	0.545343		1.57	1.09	0.96	1.39	1.02	1.16	1.43	1.01	0.92	1.24			0.5			1.25	1.38	0.83	1.35	1.17	0.87	0.93			0.71			0.68
A0A140TAH1	Hgs	0.0213811	0.09605		1.18	1.17	1.18	1.07	1.04	1.06	1.16	1.1	1.1	1.11	1.13	1.13	1.1	1.11	1.13	1.07	1.06	1.06	0.98	0.96	0.97	1.05	1.05	1.05	1.19	1.18	1.21	1.04	1.04	1.07
A0A140TAI1	Ubqln1	0.0179524	0.0851362		1.04	0.99	1.21	0.99	0.91	1.04	1.09	1.03	1.22			0.91			1.09	1.15	1.16	1.29	1.09	1.08	1.21			1.06			1.04			1.3
A0A140TAJ1	Chn1	0.839979	0.914956		1.39		0.95	1.3		1.09	0.96		1.04	1.03			1.05			1.89		1.11	1.3		1.04	0.91			0.95			0.91
A0A140TAJ2	Serinc5	0.462337	0.646071												1	0.98		1.03	1.08								1.12	1.05		1.26	1.13		0.94	0.93
A0A140TAJ3	Fubp1	0.188963	0.371399		1.2	1.24	1.14	1.21	1.26	1.48	1.32	1.19	0.94	1.03	1.18	1.04	1.05	0.85	1.07	1.22	1.18	1.44	1.39	1.03	1.11	1.16	1.39	1.11	1.15	1.45	1.14	1.09	1.24	1.13
A0A140UHW9	Fhad1	0.945108	0.970306		1.07	0.96	1.05	0.98	1.1	0.96	1.04	1.04	1.07	1.09	1.26	0.96	1.16	1.37	1	0.99	1.07	1.03	0.97	0.93	0.91	1.02	1.31	0.98	1.11	1.39	1.29	0.84	1.34	0.98
A0A140UHX0	Prkcd	0.522004	0.696615		1.04	1.09	1.11	1.11	1.13	1.12	1.11	1.09	1.16	1.04	1.09	0.98	1.12	1.08	1	1.19	1.2	1.23	1.01	0.98	1.02	1.1	1.08	1.04	1.17	1.14	1.11	0.92	0.94	0.9
A0A140UHX4	Prkag2	0.00127072	0.0120293		1.11	1.16	1.21	1.15	1.2	1.32	1.06	1.09	1.37	1.22			1.17			1.02	1.02	1.14	1	1.01	1.08	0.99			1.2			1.07
A0A140UHX6	Sptb	0.142021	0.313204		1.13	1.13	1.07	1.03	0.87	1.05	1.02	0.78	1.16	1.3	1.24	1.34	1.03	1.12	1.13	1.16	1.12	1.04	1.44	1.56	1.43	1.07	1.24	1.19	0.92	0.92	0.94	1.43	1.17	1.34
A0A140UHX9	Ccz1b	0.0670838	0.199731				1.17			1.05			1.11									1.01			0.92
A0A140UHY3	Ewsr1	0.291864	0.485686		1.09	1.17	1.23	1.16	1.15	1.18	1.07	1.15	1.04	1	1.1	1.22	1.13	1.11	1.14	1.12	1.2	1.17	0.98	0.99	1.07	1.09	1.06	1.13	1.3	1.07	1.03	1.07	1.12	1.13
A0A1B0GWN5	Mark3	0.0872252	0.234958		1.07	1.29	1.08	1.09	1.47	1.21	1.15	1.3	1.36	1.04	1.17	1.05	1.16	1.02	1.52	0.98	1.33	1.12	1.04	1.06	1.16	0.97	1.27	1.2	0.97	1.09	1.18	0.93	1.18	1.15
A0A1B0GWQ7	Tsn	0.0581541	0.181768		0.97	0.95	0.98	0.94	0.97	1.06	1.03	1.06	1.23	1.3	1.2	1.1	1.16	1.2	1.3	1.05	1.11	1.12	1.32	1.73	1.61	1.1	1.15	1.2	1.07	1.01	0.99	1.26	1.32	1.27
A0A1B0GWS0	Ppfia1	0.00260659	0.020196		1.01	1.08	1.03	1.08	1.15	1.12	0.98	1.06	1.06	0.96	0.96	0.89	1.14	0.96	0.96	1.07	1.26	1.19	0.97	1.07	0.99	1.24	1.15	1.22	1.18	1.16	1.1	1.11	1.13	1.08
A0A1B0GWW0	Ube3c	0.000290755	0.00390116		1.12	1.21	1.26	0.94	1.17	1.19	1.15	1.15	1.05	1.31		1.56	1.06		1.07	1.01	1.05	1.09	0.95	1.07	1	0.95		1.12	0.9		1.07	0.81		0.89
A0JN29	Lnpk	0.0146387	0.0742584		0.96	0.95	1.01	1.05	1.03	1.05	1.05	1.09	1.14	0.93	0.95	1	1.08	1.04	1.11	1.05	1.09	1.1	1.03	0.94	1.09	1.12	1.08	1.17	1.11	1.11	1.18	1.04	1.08	1.12
A0JN30	Cnpy2	2.91382e-05	0.000714174		1.16	1.08	1.15	1.16	1.12	1.16	1.05	1.09	1.05	1.12	1.16	1.22	1.06	1.14	1.15	1.09	1.05	1.05	1.08	1.06	1.15	0.99	0.94	0.97	1.03	1.05	0.99	0.94	0.97	1.02
A0JPJ7	Ola1	0.169765	0.349774		1.07	1.02	1.08	1.04	1.02	1.05	1.02	1	1.07	1.07	0.97	1.05	1.09	1.09	1.06	1.1	1.06	1.13	0.88	0.89	0.91	1.16	1.15	1.13	1.12	1.15	1.12	1.2	1.25	1.21
A0JPM9	Eif3j	0.0170737	0.0822476		0.96	0.98	0.97	0.96	0.94	0.9	0.93	0.93	0.92	1.16	1.17	1.17	1.16	1.09	1.14	1.03	1.04	1.01	1.46	1.47	1.43	1.04	1.07	1.02	0.95	0.99	0.98	1.44	1.49	1.5
A0MZ67	Shtn1	0.0213385	0.09605		1.17	1.15	1.13	1.34	1.39	1.33	1.11	1.14	1.13	1.07	1.12	1.11	1.06	1.07	1.14	1.12	1.15	1.11	1.11	1.19	1.19	1	1	1.01	1.11	1.1	1.16	1.01	1.01	1.03
A1A5L1	Blmh	0.0115536	0.0617731		1.07	1.02	1.1	1.04	1.12	1.12	1.11	1.03	1.2	1.05	1.1	1.15	1.01	1.24	1.1	1.17	1.13	1.08	1.04	0.93	1.07	0.93	0.88	0.96	1.02	1.12	1.02	0.78	1.05	1
A1A5P0	Cdc42ep1	0.153891	0.329262			1.12			1.2			1.03									1.07			0.77
A1A5S2	Cxxc1	0.51356	0.689435													1.11			1.16									1.1			0.99			1.19
A1L108	Arpc5l	0.173627	0.354401		0.98	0.98	0.95	1.03	1	1	1.07	1.09	1.03	1.1	1.1	1.12	1.22	1.12	1.23	1.07	1.09	1.06	1.06	1.1	1.18	1.12	1.05	1.13	1.13	1.03	1.07	1.14	1.08	1.2
A1L134	Aup1	0.986491	0.993737		0.76	1.06	0.81	1.01	1.1	0.99	1.14	1.57	1.27							0.84	1.02	0.96	1.28	1.17	1.39
A1L1I3	Numbl	2.6905e-06	0.000153111		1.16	1.12	1.15	1.23	1.19	1.23	1.19	1.19	1.18	1.15	1.18	1.11	1.16	1.15	1.16	1.09	1.05	1.06	1.16	1.17	1.19	1.04	1.03	1.04	1.04	1	1.02	0.98	1.01	0.99
A1L1J8	Rab5b	4.55473e-05	0.00102521		1.19	1.14	1.12	1.21	1.17	1.19	1.25	1.17	1.14	1.09	1.11	1.08	1.12	1.12	1.18	1.12	1.07	1.15	1.03	1.06	1.03	1.05	1.03	1.05	1.02	1.06	1.15	1.05	1.08	1.13
A1L1K8	Habp4	0.942169	0.969704		0.97	0.97	0.95	0.99	1.01	0.93	1.09	1.09	0.99	1.4	1.38	1.34	1.15	1.25	1.17	0.94	0.95	0.94	1.21	1.24	1.24	1.1	1.09	1.1	1.18	1.18	1.14	1.1	1.15	1.08
A1L1L2	Tmem214	0.36031	0.552803		1.23	0.98		1.32	0.97		1.64	1.26				1.23			1.42	1.02	1.06		1.67	1.04				1.23			1.03			1.18
A1L1M0	Prkaca	0.604129	0.759541		1.41	1.42	1.43	1.01	1.05	1.02	1.09	1.16	1.16	0.95	1.12	1.08	0.76	0.98	0.85	1.09	1.03	1.05	1.06	1.08	1.12	1.08	1	1.05	0.96	1.06	0.94	1.03	1.21	1.1
A2RRU1	Gys1	0.0670878	0.199731			0.8	1.02		0.84	0.94		0.96	1.07								0.94	0.95		1.35	1.41
A2RRU3	Utp15	0.194831	0.378873											1.04			1.06									1.04			1.17			1.19
A2RUW1	Tollip	0.472295	0.654629		1.03	1	1.05	1.05	1.07	1.07	1.07	1.09	1.15	1.17	1.17	1.04	1.14	1.18	1.08	1.1	1.08	1.08	1.02	1.1	1.06	0.98	1.11	0.97	1.08	1.18	1.03	1.08	1.23	1.02
A2VCW9	Aass	0.479925	0.662757												1.07	0.89		1.1	1.16								1.14	1.24		1.16	0.93		1.35	0.91
A2VCX1	Tiprl	0.00117123	0.0113763		1.1	1.13	1.04	1.14	1.12	1.16	1.16	1.19	1.17	1.13	1.08	1.1	1.1	1.09	1.13	1.06	1.07	1.08	1.01	1.11	1.04	1.16	1.06	1.07	1.15	1.07	1.03	1.06	1.01	0.97
A2VD09	Abi1	0.057896	0.181534		1.09	1.05	1.03	1.04	1.03	1.05	1.07	1.08	1.06	1.11	1.25	1.22	1.14	1.23	1.2	1.05	1.08	1.04	1.17	1.17	1.16	1.19	1.26	1.2	1.17	1.2	1.12	1.17	1.22	1.2
A2VD10	Slc13a3	0.189374	0.371961												0.73	1.32		1.06	1.2								0.84	0.89		1.01	0.92		0.75	1.09
A2VD12	Pbxip1	0.012662	0.0668332		1.03	1.04	1.03	1.02	1.04	1.05	1.06	1.03	1.03	1.11	1.06	1.2	1.14	1.08	1.2	1.05	1.06	1.05	1.06	1.06	1.09	1.23	1.13	1.2	1.18	1.15	1.19	1.25	1.16	1.23
A4F267	Tomm40l	0.823797	0.904713		1.14	0.85	1.16	1.12	0.92	1.16	1.01	0.91	1.06	1.11	1.22	1.16	1	1.05	1.03	1.12	0.96	1.09	0.97	0.84	1.04	1.13	1.24	1.13	1.02	1.05	0.99	1.09	1.24	1.12
A4GW50	Stk38l	0.00864018	0.049398											1.21	1.56		1.2	1.32								0.91	0.94		0.72	0.82		1.15	1.06
A5I9F0	Ptprk	0.210372	0.396933				0.74			0.8			1.13		1.21			1.08				0.9			1.11		1.21			1.15			1.16
A6JFQ6	Clvs1	0.897715	0.946261		1.17	1.2	1.21	1.26	1.25	1.22	1.02	1.12	1.25	0.86	0.93	0.9	0.96	0.96	1	1.09	1.21	1.18	1.01	0.84	0.9	1.32	1.23	1.12	1.24	1.22	1.1	0.81	1.02	0.94
A6JUQ6	Clvs2	0.0149374	0.075259		1.13	1.24	1.11	1.12	1.22	1.13	1.13	1.16	1.3	0.99	1.04	1.07	0.98	1.09	1.1	1.13	1.14	1.1	1	0.98	1.15	0.97	1.01	1	1.05	1.09	1.07	0.92	1.03	1.06
A8WCF8	Tprg1l	0.0906152	0.240298		0.8	0.57	1.08	0.94	0.83	1.02	1.01	0.93	0.97	0.97	1.08	1.06	0.97	1.02	0.91	0.99	0.87	1.08	0.89	0.82	0.98	1.02	1.27	1.04	1	1.21	1.09	0.99	1.14	1.04
A9CMA6	Tmem163	0.648089	0.788376		0.92	0.93	0.97	0.99	0.98	1.11	1.02	1.06	1.08	1.43	1	1.1	1.39	1.09	1.24	0.87	1.08	0.93	1.11	1.1	1.22	0.79	1.11	1.14	0.98	1.16	1.12	1.03	1.13	1.16
A9CMC8	Lct	0.0108608	0.0588315		1.25	1.2	1.22	1.15	1.14	1.16	1.45	1.17	1.24	1.13		1.05	1.29		1.01	1.24	1.08	1.13	1.11	1.04	1.1	1.15		1.03	1.12		1.07	1.12		1.02
A9UMV7	Uqcr11	0.222031	0.411559		0.9		0.79	0.98		0.94	0.95		1.03	0.74	0.56	0.96	1.3	0.89	1.01	0.88		1.02	0.88		1.01	0.99	0.95	1.01	1.2	1.3	1	1.08	0.74	0.9
A9UMV9	Ndufa7	3.87041e-06	0.000182499		1.19	1.18	1.16	1.14	1.13	1.15	1.17	1.17	1.17	1.13	1.15	1.13	1.17	1.2	1.18	1.15	1.16	1.15	0.98	0.96	1.01	1.04	1.04	1.05	1.07	1.11	1.08	1.05	1.08	1.06
A9UMW0	Ubl5	0.290558	0.483819		0.99	1.26	1.13	1.02	1.45	1.26	1.12	1.28	1.16		1.11	1.18		1.15	1.34	1.05	1.19	0.83	1.18	1.29	1.14		0.97	1.22		1.08	1.18		1.17	1.28
B0BMS9	Prkrip1	0.557079	0.722045			0.77	1.59		0.76	1.45		1.01	1.74								0.78	1.19		1.25	2.03
B0BMT9	Sqrdl	0.234093	0.423686		1.11	1.15	1.11	1.15	1.16	1.17	1.11	1.12	1.09	1.07	0.99	1.11	1.05	0.98	1.1	1.12	1.17	1.24	1.1	0.92	0.95	1.13	1	1.05	1.15	1.12	1.13	0.99	0.93	0.97
B0BMW0	Rab14	0.158548	0.336561		1.24	1.17	1.19	1.08	1.06	1.16	1.32	1.15	1.17	1.12	1.02	1.09	0.97	0.85	0.91	1.13	1.08	1.13	1.31	1.31	1.36	1.13	1.24	1.24	1.01	1.07	1.07	1.12	1.08	1.11
B0BMW2	Hsd17b10	7.72063e-07	6.70611e-05		1.12	1.14	1.21	1.25	1.22	1.36	1.23	1.18	1.44	1.3	1.25	1.29	1.21	1.24	1.21	1.04	1.09	1.1	1.17	1.17	1.2	1.04	1.13	1.07	1.03	1.07	0.99	1.03	1.03	0.98
B0BMX3	S100a16	0.161803	0.340453		0.95	0.92	0.96	0.84	0.77	0.74	1.05	0.92	1.16	1.43	1.19	1.21	1.25	1.2	1.05	0.9	0.95	0.99	1.27	1.21	1.3	1.1	1.15	0.93	1.13	1.03	0.99	1.7	1.16	1.32
B0BMY7	Twf2	0.00167471	0.0147012		1	0.99	1	1.01	1.01	1.01	1.11	1.05	1.09	1.07	1.07	1.01	1.1	1.08	1.07	1.11	1.07	1.09	1.17	1.14	1.18	1	1	1.05	1.12	1.09	1.13	1.2	1.19	1.19
B0BMZ1	RGD1305587	0.868323	0.932754			1.18	1		1.11	1.27		1.06	1.65								1.32	1.08		1.27	1.05
B0BN18	Pfdn2	6.63203e-05	0.00137963		1.02	1.05	1.02	1.05	1.04	1.04	1.11	1.09	1.11	1.05	1.03	1.04	1.1	1.02	0.93	1.11	1.1	1.1	1.21	1.15	1.17	1.26	1.11	1.18	1.25	1.14	1.05	1.13	1.12	1.04
B0BN19	Rab22a	0.326978	0.521039		1.06	0.88		1.18	1.19		1.23	1.18			1.21	0.98		1.08	1.05	1.12	1.03		1.17	1.05			1.05	0.98		1	1.13		1.01	1.08
B0BN20	Tspan6	0.319271	0.513909		1.09	1.29		0.96	1.38		0.83	1.07								1.04	1.25		1.18	1.19
B0BN30	Mtch1	7.54025e-08	1.62312e-05		1.31	1.27	1.28	1.29	1.21	1.25	1.34	1.25	1.21	1.26	1.19	1.27	1.18	1.11	1.18	1.16	1.01	1.05	1.2	1.12	1.05	0.94	0.91	0.9	1.06	1.08	1.09	0.99	0.94	1
B0BN46	Grhpr	0.93468	0.966096		0.91	0.77	0.8	1.11	0.98	0.99	2.23	1.78	1.88	1.28	1.28	1.47	1.36	1.4	1.51	0.97	0.95	0.92	2.59	2.03	2.24	1.07	1.03	1.11	0.95	0.87	0.87	1.51	1.58	1.74
B0BN56	Mrps31	1.47917e-08	8.13708e-06		1.18	1.23	1.21	1.22	1.21	1.22	1.23	1.25	1.24	1.24	1.21	1.27	1.16	1.11	1.13	1.11	1.11	1.06	1.12	1.09	1.12	1.01	1.03	0.97	1.02	1.01	1.05	0.95	0.94	0.91
B0BN63	Ahsa1	1.16712e-07	1.97842e-05		1.09	1.16	1.15	1.15	1.22	1.19	1.12	1.2	1.17	1.23	1.19	1.21	1.12	1.12	1.11	1.04	1.11	1.08	1.03	1.09	1.1	1.02	1.09	1.03	1.04	1.06	1.04	0.95	0.98	0.97
B0BN65	Fam49a	0.508166	0.68498		1.09	1.26	1.12	1.13	1.22	1.14	0.96	1.25	1.05	1.05	1.28	0.98	1.22	1.4	1.19	1.19	1.29	1.27	0.84	1.07	1.03	1.01	1.14	0.91	1.25	1.31	1.02	1.09	1.36	1.11
B0BN68	Mrps9	0.00279392	0.0211833		1.07	1.17	1.19	1.03	1.07	1.04	1.07	1.11	1.06	1.44	1.24	1.32	1.23	1.22	1.24	1.12	1.14	1.21	1.08	1.12	1.04	1	0.98	1.07	0.98	0.88	0.98	1.06	0.98	1.06
B0BN72	Mcrip1	0.233829	0.42344												1.14	1.1		1.19	1.08								0.95	0.95		1.23	1.1		1.1	1.03
B0BN81	Rps5	0.5768	0.739062		1.14	1.13	1.14	1.17	1.18	1.15	0.99	0.99	1.02	1.06	1.05	1.1	1.09	1.04	1.07	1.11	1.11	1.08	1.03	0.96	1.03	1.23	1.32	1.3	1.11	1.1	1.08	1.08	1.02	1.05
B0BN83	Armc1	0.26542	0.458511		0.99	0.96	0.98	1.21	1.16	1.22	1.06	0.99	1.05	0.94	0.98	0.92	1.11	1.13	1.09	1.16	1.15	1.17	0.96	0.93	0.94	1.06	1.08	1.07	1.33	1.29	1.31	1.04	1.03	1.01
B0BN85	Sugt1	0.000966042	0.00990243		1.17	1.07	1.16	1.16	1.09	1.17	1.25	1.07	1.18	1.13	1.08	1.15	1.17	1.21	1.21	1.13	1.05	1.07	1.16	1.07	1.06	1.02	1.01	1	1.11	1.13	1.16	1.09	1.04	1.1
B0BN86	Tmem11	0.103741	0.257972		1	1.25	1.3	0.97	1.03	1	1	1.27	1.2	1.03	0.98	1.08	0.94	0.91	1.11	1.04	1.22	1.1	1.09	0.81	0.98	1.02	0.88	1.08	1.01	0.81	1.04	0.88	0.81	1.15
B0BN93	Psmd13	1.53205e-05	0.000454202		1.22	1.22	1.18	1.17	1.19	1.17	1.21	1.19	1.15	1.11	1.12	1.06	1.13	1.16	1.11	1.15	1.16	1.09	1.01	0.99	1.02	1.03	1.04	1.02	1.1	1.12	1.12	0.98	1.02	1
B0BN94	Fam136a	0.287613	0.481234		1.1	1.21	1.15	1.07	1.12	1.06	1.06	1.05	1.01	1.2	1.19	1.23	1.11	1.05	1.06	1.06	1.08	1.06	1.12	1.11	1.14	1.04	1.12	1.1	1.01	1.08	1.01	1.1	1.11	1.17
B0BN99	Hmgb3	0.728232	0.842007		1.06			1.2			1.25			1.2			0.98			1.14			1.19			1.07			1.29			1.12
B0BNA5	Cotl1	0.698636	0.823363		1.15	1.13	1.13	1.22	1.12	1.14	1.13	1.19	1.19	1.1	0.99	1.01	1.14	1.02	1.05	1.18	1.11	1.1	0.98	1.04	1.1	1.23	1.06	1.2	1.25	1.14	1.08	1.08	1	1.01
B0BNB1	Commd1	0.730365	0.843292		1.03	1.03	1.03	1.12	1.11	1.1	1.1	1.07	1.09	1.35	1.42	1.29	1.21	1.24	1.18	1.1	1.1	1.09	1.55	1.52	1.5	0.99	0.97	1.02	0.98	0.95	0.98	1.15	1.16	1.16
B0BNB9	Htra2	0.327458	0.521468		0.99	0.67	0.84	1.07	0.85	1.01	1.15	1.02	1.24	1.07	0.93	0.76	1.08	1.01	0.96	1.08	0.87	1.09	1.26	0.95	1.47	1.18	1	0.81	1.08	0.99	1.05	1.08	0.96	0.73
B0BND0	Enpp6	0.185539	0.367295		1.14	1.06	0.98	1.14	0.96	0.89	1.16	0.87	0.94	1.23	1.01	1.28	1.12	0.92	0.96	1.15	1.11	1.06	1.42	1.25	1.18	1.34	1.14	1.21	0.9	0.89	0.89	1.3	0.97	1.01
B0BNE3	Trappc5	0.125346	0.289453		1.11	1.1	1.07	1.07	1.08	1.07	1.12	1.1	1.11	1.05	1.08	0.96	1.12	1.06	1	1.08	1.07	1.12	0.94	0.9	0.94	1.13	1.04	1.04	1.16	1.08	1.11	1.03	0.98	0.93
B0BNE5	Esd	0.0263713	0.111403		1.18	1.19	1.19	1.14	1.14	1.18	1.2	1.1	1.18	1.06	1.07	1.03	1.1	1.15	1.14	1.08	1.15	1.14	1.01	0.94	1.06	1.11	1.04	1.06	1.23	1.18	1.19	0.96	1	0.97
B0BNE6	Ndufs8	0.00162791	0.0144182		1.09	1.11	1.1	1.12	1.15	1.1	1.02	1.06	1.06	1.02	1.01	0.97	0.99	0.96	0.95	1.15	1.16	1.12	1.03	1.01	1.04	1.18	1.15	1.21	1.12	1.1	1.14	1.15	1.16	1.16
B0BNF6	2017-03-05	0.105368	0.260593		1.15	1.19	1.1	1.24	1.51	1.15	1.15	1.47	1.16	1.05	1.17	1.17	1.06	1.22	1.18	1.07	1.29	1.08	1.08	1.27	1.1	1.06	1.27	1.14	1.09	1.16	1.21	0.98	1.12	1.04
B0BNG0	Emc2	0.330813	0.524114		1.08	1.05	1.19	1.09	0.95	1.15	1.18	1.1	1.11	1.22	1.1	1.18	1.23	1.18	1.07	0.89	0.88	1.1	1.53	1.16	1.08	1.2	1.14	1	1.15	1.1	0.88	1.06	1.05	1.12
B0BNG3	Lman2	0.0153826	0.0765419		1.07	1.05	0.99	1.1	1.25	1.01	1.13	1.26	0.95	1.04	1.15	1.03	1.08	1.18	1.06	1.14	1.22	1.05	1.2	1.25	1.17	1.26	1.28	1.15	1.14	1.14	1.01	1.17	1.24	1.1
B0BNH6	Dgcr6	0.0623799	0.190291				0.97			0.94			0.78									1.18			1.92
B0BNI6	Slc25a35	0.215456	0.403915				1.46			1.21			1.11			1.04			1.09			1.1			0.84			1			1.02			1.33
B0BNJ1	Sri	3.32185e-06	0.000167821		1.14	1.22	1.28	1.22	1.27	1.26	1.24	1.16	1.23	1.12	1.1	1.15	1.12	1.13	1.15	1.04	1.08	1.16	1.11	1.08	1.15	1.05	1.03	1.07	1.01	1.02	1.03	1.09	1.07	1.11
B0BNJ4	Ethe1	0.0207007	0.0940269		1.03	0.95	1.08	1.08	1.02	1.05	1.08	0.94	1.13	0.98	1.05	0.92	1.02	1.2	1.09	1	0.99	1.03	1.08	1.1	1.15	1.03	1.15	1.15	1.08	1.11	1.09	1.33	1.2	1.36
B0BNK1	Rab5c	0.00560696	0.0360989		1.07	1.07	1.09	1.06	1.12	1.1	1.13	1.16	1.14	1.22	1.22	1.2	1.14	1.14	1.2	1.11	1.14	1.13	1.1	1.12	1.13	1.02	1.04	1.06	1.02	1.04	1.09	1.07	1.09	1.11
B0BNK7	Lrfn3	0.856638	0.924912		1.16	1.11	0.96	1.4	1.15	1.18	1.37	1.15	1.26	1.17			1.26			1.31	1.21	1.09	1.11	0.76	0.95	1.38			1.42			1.57
B0BNL2	Pin1	0.00769231	0.0453695		1.13	1.13	1.1	1.09	1.13	1.03	0.99	1.05	1.02	1.16	0.93	0.98	1	0.87	0.95	1.14	1.17	1.11	1	0.94	0.99	1.25	1.24	1.3	1.13	1.05	1.21	1.17	1.17	1.24
B0BNL7	Rell1	0.638468	0.783102			0.94			0.84			1.26				1.67			1.33		1.28			0.6				1.66			1.03			1.08
B0BNM1	Naxe	0.952711	0.975568		1.27	1.23	1.28	0.94	1.02	0.93	1.35	1.24	1.45	0.8	0.75	0.74	1.14	1.19	1.14	1.49	1.47	1.56	0.75	0.8	0.8	0.85	0.76	0.75	1.43	1.43	1.4	1.06	1.1	1.03
B0BNM9	Gltp	0.00120787	0.0116345		1.03	1.05	1.14	0.94	1.06	1.02	0.96	1.09	1.18	0.96	1.26	1.18	1.12	1.23	1	0.92	0.76	1.06	1.06	1.05	1.1	0.83	0.82	0.98	0.87	0.84	0.94	0.99	1.03	0.94
B0BNN3	Ca1	6.54007e-06	0.0002721		1.03	1.17	1.03	0.96	0.98	0.91	1	0.95	1.03		0.97	0.9		1.05	1	1.11	1.08	1.04	1.08	1.02	1.14		1.33	1.25		1.25	1.13		1.21	1.11
B0K008	Eif1	0.883302	0.939175		1.16	1.07	1	1.14	1.06	1.09	1.16	1.15	1.02	1.11	1.08	1.1	1.13	1.08	1.17	1.08	1.09	1.05	1.27	1.36	1.11	0.99	1.02	1.03	1.01	1.1	1.07	1.1	1.05	1.17
B0K010	Txndc17	0.0170941	0.0822476		1.11	1.14	0.92	1.06	1.16	1.02	1.07	1.13	1.13	1.03	1.14	1.33	1.09	1.28	1.13	1.03	1.03	0.97	0.97	1.05	1.17	0.99	0.98	1.07	0.92	1.01	1.2	1.01	1.01	1.11
B0K014	Dtd1	0.232926	0.42255		1.09	1.08	1.1	1.04	1.08	1.12	1.1	1.09	1.04	1.24	1.26	1.1	1.18	1.17	1.16	1.04	1.2	0.98	1.12	0.93	1.18	1.03	1.03	1.03	1.02	1.05	0.98	1.25	1.23	1.24
B0K017	Adprhl2	0.0773471	0.217578		1.16	1.09	1.02	1.02	1.01	0.95	1.11	1.07	1.05	0.84	0.93	0.79	0.96	0.94	0.81	1.09	1.16	1.01	1.02	1.03	1.13	1.02	0.99	0.95	1.06	1.04	1.03	1.01	1.05	0.99
B0K020	Cisd1	0.169453	0.349276		1.13	1.2	1.15	1.1	1.04	1.09	1.08	1.01	1.1	0.96	1.09	1.09	1.15	1.25	0.91	1.17	1.26	1.03	0.92	0.86	0.85	1.04	1.05	1.12	1.12	1.11	1.12	1.01	0.99	0.94
B0K025	Ostc	0.364218	0.556728		0.63			0.9			0.86					1.22			1.36	1.04			1.04					1.17			1.41			0.81
B0K030	Dnajb1	0.0333626	0.129699		0.92	1	1.03	1.01	0.97	1.02	1.06	0.96	1	1.19	0.86	1.08	0.89	0.89	1.05	0.92	0.99	1.08	1.38	1.23	1.2	0.99	0.91	1.07	1	0.98	1.05	1.18	1.11	1.2
B0K031	Rpl7	0.524158	0.698172		1.06	1.06	0.81	1.14	1.17	0.92	1.18	1.33	1.06	1.09	1.25	1.05	0.74	1.16	1.01	1.17	1.17	1.02	1.11	1.17	0.91	0.92	1.14	0.95	0.97	1.03	0.91	0.95	1.02	1.01
B0K034	Dtd2	0.710659	0.83022			1.22	0.89		1.05	0.97		1.16	1.03								1.01	0.83		1.25	1.08
B0LPN4	Ryr2	0.00239643	0.018923		1.16	1.16	1.06	1.1	1.05	1.07	1.19	1.14	1.12	1.23	1.2	1.12	1.06	1.08	1.03	1.03	1.02	1.01	1.22	1.11	1.02	1.04	1	1.03	1.01	1.07	1.02	1.08	1	1.06
B0LT89	Stk24	0.0801341	0.22289		1.06	0.95	1.07	0.98	0.95	1.02	1.02	0.91	1.04	1.01	1.09	1.24	1.03	1.01	1.12	1.01	0.97	1.05	1.2	1.18	1.15	1.06	1.08	1.11	1.06	1.01	1.02	1.07	1.07	1.18
B1A2U8	Mtus1	0.864709	0.930488			0.94			1			1.11		0.91		1.08	1		0.97		0.91			1.09		0.95		0.97	1		0.92	1.4		0.92
B1H219	Dkk3	1.67992e-05	0.000467264		1.08	1.03	1.08	1.03	1.03	1.04	1.04	1.04	1.08	0.97	0.96	0.98	1.08	1.04	1.03	1.07	1.05	1.09	1.07	1.05	1.04	1.23	1.23	1.22	1.25	1.25	1.23	1.18	1.18	1.2
B1H224	Mum1	0.250239	0.441529		0.92			1.18			0.84			0.9		1.01	1.01		1.33	1.12			0.92			1.3		0.99	1.26		1.09	1.12		1.15
B1H234	Flrt3	0.709638	0.829603		1.08		1.11	0.99		1.1	1.26		1.12	0.88			1.02			1.09		1.22	1.26		1.32	1.06			0.96			0.88
B1H241	Ric8a	0.088125	0.236737		1.28	1.15	1.1	1.18	1	1.04	1.3	1.34	1.02	1.26	1.09	1.11	1.03	1.11	1.01	1.24	1.16	1.08	1.25	1.22	0.97	0.99	1.12	1.03	0.98	1.07	1.06	0.9	1	0.84
B1H248	Vps36	0.0680102	0.201387											0.82			0.98									1.31			1.06			1.32
B1H257	Borcs5	0.215495	0.403915		1.26	1.29	1.26	1.3	1.3	1.23	1.3	1.26	1.25		0.86			0.98		1.49	1.61	1.3	1.32	1.24	0.99		1.48			1.18			1.08
B1H264	Tbc1d17	0.0846585	0.230679		0.8	1.15	1.05	0.78	1.15	1.1	0.91	1.07	1.17	0.83	0.93	1.05	0.93	1.04	1.12	1.07	1.21	1.19	0.88	0.94	1.18	0.95	1.05	1.11	1.05	1.07	1.16	1.08	1.15	1.11
B1H267	Snx5	0.000922975	0.00955994		1.14	1.29	1.24	1.2	1.11	1.29	1.09	1.23	1.06	1.29	1.01	1.03	1.09	1.1	1.05	0.98	1.03	1	0.86	1.03	0.96	1.09	1.02	0.98	1.11	1.02	0.98	1.22	1.06	1.06
B1H271	Slc25a42	0.809359	0.897857		0.93	1.24	0.6	0.98	1.09	0.8	1.05	1.11	1.24	0.85	1.01	0.92	1.42	1.5	0.7	1.07	0.95	0.86	0.85	1.13	0.99	1.15	1.05	0.93	1.09	0.99	0.85	0.97	0.99	0.95
B1H275	Wbscr22	0.0804609	0.223422			1.54			1.05			1.22									0.98			0.72
B1H281	Ccdc183	0.815083	0.901376				0.89			0.97			1.19									0.97			1.1
B1H2A2	Fsd1	0.309239	0.503301											1.08	1.04		1.16	1.19								1.21	1.33		1.07	1.38		1.01	1.25
B1H2A6	Fxr2	0.225141	0.414223		0.89	0.87	0.91	1.16	1.27	1.02	1.06	1.15	1.16	1.2	1.06	1.22	1.19	1.01	1.05	0.99	1.07	0.97	1.61	1.65	1.75	1.1	1.27	1.04	0.96	0.95	0.88	1.36	1.12	1.14
B1PLB1	Cd34	0.420311	0.608824		1.03	0.98	0.94	1.05	1.05	0.99	1.01	1.06	1.02	1.12	1.09	1.17	1.06	1.11	1.24	1	1.09	1.05	1.38	1.35	1.28	1	0.95	0.96	1.08	0.98	0.97	1.12	1.11	1.16
B1WBS4	Vps26b	0.0202582	0.0928803			1.12	0.9		1.06	0.89		1.24	1.03	0.99	0.8	0.96	1.06	1.29	1.11		1.09	1.05		1.07	1.43	1.14	1.3	1.03	1.09	1.55	1.04	1.32	1.18	1.12
B1WBT5	Ttc8	0.351627	0.544543			1.16	1.16		1.1	1.09		0.93	1.11			1.15			1.02		1.01	1.25		1.14	0.94			1.05			1.02			0.87
B1WBV1	Aida	0.0383077	0.141542			1.1	1.35		0.97	1.11		1.26	1.28								0.88	0.88		0.97	1.15
B1WBW4	Armc10	0.0307299	0.123094		1.03	1.08	1.1	1.05	1.08	1.08	1.08	1.09	1.11	0.98	1.04	1.04	1.06	1.15	1.18	1.08	1.06	1	1.06	1.15	1.07	1.16	1.23	1.08	1.13	1.15	1.1	1.18	1.27	1.23
B1WBX2	Tmem69	8.59777e-05	0.00164991		1.08	1.11	1.05	1.16	1.13	1.08	1.16	1.17	1.18	1.23	1.21	1.21	1.14	1.13	1.14	1.09	1.09	1.08	1.08	1.13	1.11	1.07	1.03	1.09	1.06	1.04	1.08	0.97	0.95	0.98
B1WBX6	Smap2	0.032084	0.126664		1.06	1.08	1.07	1.14	1.16	1.16	1.06	1.07	1.06	1.14	1.18	1.12	1.16	1.17	1.16	1.13	1.16	1.13	1.08	1.1	1.11	1.09	1.1	1.11	1	1	1.02	1.06	1.07	1.04
B1WBY1	Cul1	2.86794e-05	0.000706428		1.08	1.05	1.04	1.28	1.25	1.34	1.17	1.15	1.19	1.01	1.07	1.12	1.13	1.12	1.1	1	0.96	0.9	1.05	0.99	1.1	0.89	0.98	0.86	1.02	1.15	1.05	0.95	0.96	0.88
B1WBY5	Dnajc11	0.236848	0.427033		1.09	1.09	1.1	1.02	1.02	1.02	1.08	1.07	1.07	1.08	1.35	1.15	1.02	1.19	1.07	1.05	1.07	1.09	1.28	1.22	1.29	1.1	1.13	1.09	0.99	1.02	1.04	1.17	1.27	1.22
B1WBY7	Erlin1	0.850013	0.9214		0.67			0.66			0.88			1.31			1.35			0.7			0.81			1.16			1.06			1.14
B1WC02	Ctps1	0.0914403	0.24158		1.2	1.19	1.34	1.15	1.23	1.23	1.01	1.07	1.06	1.26	1.12	1.17	1.11	1.07	1.06	1.16	1.18	1.24	0.93	0.94	0.97	1.15	1.08	1.03	1.18	1.15	1.06	1.14	1.09	1.09
B1WC18	Podxl2	0.117947	0.278067		1.17	1.27	1.06	1.12	1.22	1.13	1.2	1.22	1.12	0.97	0.96	0.91	1.06	1.04	1.09	1.12	1.17	1.07	1.17	1.2	1.05	1.07	1.1	1.19	1.12	1.16	1.16	1.21	1.21	1.27
B1WC26	Nans	0.267496	0.460334		1.48	1.55	1.45	0.86	0.89	0.79	0.71	0.67	0.66	1.11	1.11	1.06	0.61	0.6	0.57	0.8	0.82	0.74	0.77	0.73	0.7	1.61	1.63	1.76	1.01	0.99	1.06	1.11	1.1	1.13
B1WC33	Cdc42ep4	0.303366	0.497079		1.03	1.01	1.01	1.06	1.09	1.06	1.02	1.09	1.09	1.16	1.16	1.16	1.15	1.2	1.19	1.11	1.18	1.25	1.02	1.09	1.1	1.02	1.1	1.13	1.03	1.11	1.06	0.95	0.97	0.94
B1WC34	Prkcsh	0.00300339	0.0223943		1.16	1.16	1.17	1.1	1.06	1.13	1.12	1.13	1.13	1.18	1.14	1.25	1.1	1.08	1.08	1.15	1.07	1.03	1.03	0.98	1.03	1.08	1.2	1.18	1.03	1.03	1.05	1.04	1.08	1.05
B1WC37	Trmu	0.00298458	0.0223212		1.22	1.05	1.1	1.18	1.11	1.09	1.24	1.22	1.12	1.13	1.34	1.36	1.07	1.26	1.2	1.09	1.11	1.05	1.18	1.19	1.2	1.07	1.04	1.02	0.98	1.06	1.02	1.04	1.03	1.15
B1WC45	Vps72	0.645551	0.787222			1			1.05			1.18		1.12	1.14	1.1	1.26	1.23	0.97		1.21			1.1		1.25	1.5	1.02	0.9	1.17	0.89	1.18	1.33	1.17
B1WC49	Api5	0.278003	0.471633			0.95	0.81		1.15	1.08		0.99	1.05	1.01		1.01	1		0.99		1.02	1.06		1.07	1.24	1.03		1	1.01		1.05	0.89		1.14
B1WC59	Extl2	0.0455262	0.157622		0.85	0.89	0.99	0.88	0.76	1.18	1.12	0.86	1.1							0.89	0.88	1.14	1.64	1.03	1.78
B1WC61	Acad9	0.000142115	0.00233758		1.19	1.23	1.17	1.23	1.25	1.2	1.19	1.15	1.19	1.04	1.06	1.07	1.15	1.15	1.14	1.07	1.1	1.07	1.03	1.01	1.07	1.08	1.14	1.07	1.11	1.14	1.13	1.02	1	1.01
B1WC67	Slc25a24	0.16387	0.342556		1.19	1.26	1.34	1.08	1.18	1.41	1.04	1.07	1.04	1.25	1.21	1.1	1.06	1.23	1.06	1.07	1.11	1.17	1.09	1.02	1.15	1.07	0.94	1.02	1.27	1.25	1.25	1.05	1.12	1.11
B1WC73	Arl6	0.0771616	0.217431		1.38	1.26	1.19	1.37	1.11	1.23	1.51	1.38	1.28							1.4	1.15	0.98	1.27	1.22	0.88
B1WC84	Cnpy4	0.903044	0.95026		0.75	0.74	0.96	0.81	0.93	1.06	1	0.93	1.06							0.94	0.88	1.03	0.89	0.94	0.87
B1WC88	RGD1562987	0.107849	0.264075		0.92	0.99	1.01	0.93	1.14	1.04	1.05	1.18	1.09	0.89	0.75	0.47	1.04	0.6	0.25	0.89	1.21	1.06	1.01	0.89	0.94	1.1	0.93	1.01	1.09	1.02	1.11	0.98	0.93	0.93
B2B9A9	Efnb2	0.163039	0.341746		1.13	1.03	1.07	1.11	1.04	1.16	1.14	1.34	1.25	1.37	1.03	1.12	1.15	0.89	1.06	1.03	0.99	1.16	1.02	1.14	1.18	0.91	1.07	1.05	1.07	1.22	1.22	1.03	0.94	0.97
B2BKY8	Cntrob	0.0493853	0.165134			1.03			1.03			1.03									0.98			1.01
B2DD29	Brsk1	0.380269	0.573299		0.92	0.89	0.89	1.49	1.09	1.25	0.88	1.24	0.81	1.12	0.97	0.99	1.18	0.98	0.79	1.2	1.04	1.12	1.39	1.15	1.21	1.13	1.13	1.14	0.93	0.92	0.8	1.1	1.07	0.89
B2GUT8	Pigp	0.647452	0.787989												1.16			1.11									1.39			1.08			1.11
B2GUV5	Atp6v1g1	0.0500804	0.16652		1.23	1.16	1.11	1.34	1.24	1.23	1.27	1.35	1.25	0.91	1.16	1.08	0.87	1.18	1.05	1.18	1.27	1.15	1.07	1.01	0.96	0.98	1.01	1.13	1.13	0.98	1.23	0.89	1	0.95
B2GUV7	Eif5b	0.00691204	0.0421967		1.04	1.02	1.01	1.04	1	1.01	1.14	1.03	1.09	0.98	1.04	0.93	1.11	1.09	1.06	1.02	0.99	1.03	1.15	1.03	1.05	1.17	1.07	1.08	1.26	1.25	1.23	1.26	1.09	1.14
B2GUW3	Hdac11	0.273009	0.466736		1.4	1.04	0.83	1.05	1	0.67	1.27	1.21	0.85	0.9	0.91	1.83	1.07	0.99	1.54	1.19	0.91	1.05	1.33	1.07	0.65	1.08	1.26	1.71	1.42	1.23	1.78	1.03	1.12	1.48
B2GUW4	Exd2	0.0599311	0.185798		1.13	1.14	1.11	1.08	1.09	1.07	1.1	1.13	1.08	0.94	0.94	0.97	0.98	0.99	1.02	1.08	1.11	1.09	0.99	1	0.93	1.1	1.15	1.15	1.22	1.2	1.19	1.1	1.16	1.15
B2GUX5	Nt5c3a	0.149089	0.323037													1.09			0.99									1.46			1.06			1.33
B2GUX8	Sh3bp5l	0.00464986	0.0310681											1.43		1.63	1.38		1.45							0.91		0.96	1.06		1.13	1.28		1.33
B2GUY0	Man1b1	0.184933	0.367295												1.21			3.32									0.79			1.28			1.54
B2GUY4	Dmtn	0.000295209	0.00393893		1.12	1.11	1.09	1	0.99	0.98	1.03	1.02	1.01	0.98	0.95	1	1.03	1.05	1.05	1.03	1.03	1.02	1.04	1.04	1.05	1.24	1.22	1.22	1.17	1.18	1.16	1.2	1.18	1.19
B2GUZ1	Usp4	0.323905	0.518278		0.96			1.05			1.05									1.06			1.04
B2GUZ3	Mthfd1l	0.87075	0.934072		0.91	1.04	0.61	1.09	1.05	4.92	1.02	1.1	0.62	0.82	0.93	1.14	1.02	1.04	1.47	1.01	1.03	0.89	1.08	1.09	0.68	1.07	1.23	1.46	1.01	1.05	1.18	0.94	1.24	1.07
B2GUZ5	Capza1	0.746125	0.854712		1.1	1.08	1.17	1.06	1.04	1.14	1	1.11	1.26	1.18	1.39	1.23	1.01	1.13	1.03	1.09	1.03	1.24	1.02	1.09	1.24	1.2	1.17	1.25	1.08	0.95	0.94	1.44	1.34	1.12
B2GUZ6	Rtn4ip1	0.797155	0.888499		1.67	1.79	1.72	1.03	1.06	1.03	0.95	1.04	0.97	1.17	1.04	1.14	0.62	0.67	0.66	0.91	0.95	0.9	1.11	1.15	1.13	1.14	1.11	1.17	0.78	0.81	0.8	1.21	1.2	1.2
B2GUZ7	Tbcc	0.0632483	0.192348		0.12			0.42			0.59					0.28			0.7	0.56			0.8					0.68			0.9			0.64
B2GUZ9	Fam49b	0.0191896	0.0892931		1.11	1.16	1.07	1.04	1.07	1.1	1.1	1.1	1.06	0.9	0.92	0.88	1	0.98	1.01	1.14	1.06	1.1	0.94	0.96	0.96	1.15	1.12	1.17	1.32	1.33	1.34	1.16	1.13	1.11
B2GV06	Oxct1	2.73121e-06	0.000153205		1.07	1.07	1.08	1.03	1.03	1.03	0.94	0.91	0.91	0.93	0.94	0.87	0.99	0.97	0.87	1.11	1.11	1.12	1.01	1.01	1.02	1.15	1.18	1.21	1.16	1.2	1.15	1.2	1.17	1.12
B2GV15	Dbt	0.953048	0.975642		1.02	0.92	1.05	1.08	1.03	1.02	1.31	1.01	1.24	1.32	1.24	1.4	1.19	1.13	1.05	1.07	0.98	1.07	1.35	1.13	1.08	1.29	1.19	1.3	0.96	0.95	0.97	1.25	1.11	1.26
B2GV22	Ptdss2	0.941916	0.969704		0.84		1.35	0.77		1.04	1.38		1.2		1.03	1.01		1.08	1.02	0.75		0.95	1		1.21		0.81	1.25		1.16	1.23		0.91	1.4
B2GV24	Ufl1	0.23543	0.425096		0.71		0.91	0.98		1.21	1.19		1.46	0.97	1.21	1.14	1.11	1.1	1.05	0.92		0.98	1		1.15	1.2	1.11	1.25	1.09	1.13	1.22	1.28	1.23	1.38
B2GV35	B3gat3	0.383972	0.576983		1.12	1.04	1.07	1.13	1.01	1.05	1.13	1.09	1.13	1.07	1.1	1.18	1.07	1.13	1.1	1.06	1.06	1.05	1.1	1.17	1.19	1.08	1.08	1.08	1.04	1.07	1.06	1.08	1.05	1.04
B2GV38	Ubl4a	0.140381	0.310973											0.8	0.83		1.03	0.84								1.05	1.72		0.74	0.94		1.2	1.21
B2GV52	Bloc1s5	0.565696	0.728796											0.85			0.87									0.78			0.94			1.06
B2GV53	Slc25a32	0.054377	0.174818			0.94			1.05			1.02									1.4			1.18
B2GV54	Nceh1	0.586568	0.746172		1.07	1.26	1.32	1.25	1.37	1.44	0.93	1.03	1.18	1.13	1.08	1.03	1.07	1.03	0.94	1.25	1.37	1.38	1.08	1.18	1.21	1.14	1.04	1.03	1.12	1.11	1.1	1.15	1.19	1.09
B2GV55	Ube2q1	0.965887	0.981554		1.14		1	1.2		1.01	1.32		1.05			1.07			1.15	1.15		0.96	1.21		1.27			1.19			0.96			1.08
B2GV57	Cars2	0.0287657	0.117698		1.22	1.19	1.06	1.09	1.13	1.09	1.09	1.21	1.24	1.38	0.99	1.03	1.32	1.15	0.83	1.08	1.06	0.96	1.25	1.32	1.04	0.99	1.02	0.95	0.97	0.98	0.89	1.11	0.86	0.87
B2GV58	Lsm14a	0.00144339	0.0132337											1.47		1.69	1.47		1.22							0.99		1.01	0.94		1.02	1.07		1.22
B2GV65	Higd2a	1.51145e-07	2.26763e-05		1.01	1.03	1.02	1	1	1.02	1.03	1.04	1.05	1.01	1.03	1.03	1.06	1.07	1.1	1.06	1.07	1.06	1.1	1.11	1.12	1.15	1.17	1.14	1.14	1.15	1.13	1.2	1.2	1.23
B2GV71	Ndufaf5	0.109712	0.267184													1.12			1.21									0.73			0.9			1.07
B2GV72	Cbr3	0.376883	0.570626		1.22	1.14	1.17	1.12	1.15	1.22	1.37	1.26	1.22	1.05	1.11	1.04	1.09	1.12	1.09	1.21	1.17	1.07	1.07	1.27	1.09	1.14	1.09	1.27	1.09	1.08	1.24	1.02	1.07	1.08
B2GV73	Arpc3	0.645286	0.787093		0.8	0.91	0.81	0.76	0.87	0.86	0.87	0.96	0.85	1.23	1.69	1.37	1.11	1.5	1.27	0.83	0.85	0.78	1.34	1.52	1.23	0.9	1.11	1.05	0.79	0.99	0.82	1.21	1.54	1.59
B2GV74	Klc2	1.4191e-08	8.13708e-06		1.18	1.2	1.24	1.16	1.2	1.2	1.28	1.32	1.28	1.3	1.21	1.3	1.19	1.16	1.16	1.12	1.11	1.14	1.1	1.13	1.11	0.97	0.99	0.95	1.01	1.03	1.02	0.97	0.98	0.96
B2GV87	Ptpre	0.36274	0.554984											1.81			1.31									1.61			0.98			1.39
B2GV94	Retreg3	0.356312	0.548538											1			1.03									1.42			1.05			1.01
B2GV96	Ccdc115	0.49164	0.671417		0.99		0.93	1.1		1.24	1.04		1.22	1.14	0.79	1.13	1.02	1.07	1.23	1.03		1.31	0.96		1.4	1.04	0.96	0.92	0.94	0.99	1.07	1.05	0.88	0.98
B2GV99	Myl6	0.827067	0.906733		1.1	1.13	1.12	1.08	1.11	1.06	1.11	1.12	1.12	1.32	1.23	1.28	1.25	1.23	1.19	1.02	1.03	1.01	1.52	1.55	1.51	1.02	1.07	1.08	0.99	0.98	1	1.25	1.22	1.22
B2RYA8	Dnajb2	0.00696082	0.0423378		0.9	0.94	0.84	0.95	1	0.92	1.04	1.07	1.01	0.93	1.1	1.12	1.03	1.14	1.16	1.01	1.03	0.97	1.23	1.28	1.14	1.1	1.18	1.14	1.04	1.04	1.03	1.05	1.22	1.21
B2RYC9	Gba	0.049618	0.165538		1.04	1.04	1.04	1.11	1.13	1.11	1.04	1.03	1.08	0.92	0.91	0.98	1.08	1.07	1.13	1.17	1.17	1.19	1.01	1.03	1.09	1.03	1.02	1.02	1.26	1.2	1.22	1.06	1.05	1.07
B2RYD7	Stt3b	0.246636	0.437674		1.09	1.25	1.15	1.09	1.08	1.09	1.16	1.2	1.03	1.1	1.04	1.09	1.14	1.17	1.15	1.11	1.2	1.13	1.23	1.08	1.08	1.14	1.24	1.24	1.13	1.17	1.05	1.13	1.15	1.13
B2RYF6	Clptm1	0.830573	0.909139		1.02	0.99	0.98	0.96	1.04	1	1.08	1.11	1.07	1.21	1.14	1.06	1.3	1.2	1.06	1	0.99	0.91	1.4	1.4	1.28	1.01	1.05	1.08	0.94	0.91	1.03	1.2	1.09	1.18
B2RYF7	Washc1	0.887514	0.941968		0.73	1.07		0.84	1.02		0.9	1.12								0.94	1.07		0.72	0.98
B2RYG3	Vps9d1	0.0479572	0.162628											1.37			1.21									0.86			0.93			1.04
B2RYG5	Taf15	0.449913	0.634802		1.17	1.21	1.13	1.22	0.94	1.06	1.16	1.08	0.99	1	1	0.98	1.02	1.04	1.08	1.15	1.07	1.11	0.93	1.07	0.9	1.05	1.07	1.13	1.11	1.04	1.1	1	0.91	1.08
B2RYG6	Otub1	0.150745	0.325486		1.11	1.1	1.1	1.11	1.16	1.17	1.12	1.11	1.1	0.91	0.93	0.9	1.07	1.06	1.02	1.17	1.21	1.19	0.91	0.93	0.89	1.12	1.13	1.16	1.29	1.29	1.27	1.12	1.14	1.12
B2RYH5	Irak1	0.839803	0.914956		0.83	0.99	1.05	0.94	1.07	0.96	1.11	1.17	1.31	1.32	1.29		1.25	1.24		0.99	1.01	1.14	1.11	1.37	1.34	1.13	0.96		1.18	1.12		1.06	0.93
B2RYI0	Wdr91	0.136807	0.304554			1.33	1.12		1.07	1.17		1.24	1.3	1.18			1.13				1.26	1.22		1.08	1.13	1.32			1.35			1.42
B2RYI2	Srp68	0.00206325	0.0172845		1.11	1.04	1.15	1.15	1.13	1.24	1.17	1.16	1.18	1.21	1.13	1.12	1.07	1.17	1.12	1.11	1.05	1.01	1.11	1.14	1.05	1.08	1.16	1.03	1.09	1.18	1.08	1.01	1.07	1.01
B2RYJ3	Cul4a	0.183721	0.365752		0.97	0.79	1.08	1.22	0.89	0.99	1.02	0.93	1.04	0.96		1.06	0.87		1.09	1.06	0.86	1.08	1.36	0.97	1.21	1.08		1.03	0.94		0.91	1.03		1.28
B2RYJ7	Actr1b	0.0787427	0.219885		1.08	1.03	1.14	1.06	1.02	1.11	1.12	1.1	1.21	1.01	1.01	0.96	1.07	1.09	0.99	1.14	1.08	1.17	1.04	0.99	1.03	1.11	1.07	1.1	1.19	1.16	1.18	1.16	1.11	1.09
B2RYL3	Tmem119	0.825512	0.906032											1.05	1.1		1.12	1.07								1.14	1.1		1.22	1.15		1.06	0.9
B2RYL4	Armc6	0.882651	0.939175		1.2		1.15	1.18		1.08	1.16		1.02	0.99	1.22		1.12	1.37		1.14		1.05	1.01		1.02	1.14	1.19		1.2	1.29		1.24	1.21
B2RYM5	Brcc3	0.0427389	0.152203													1.15			1.38									0.94			0.89			0.93
B2RYM8	Fam210b	0.960019	0.9788		1.07	1.2	1.13	0.95	1.02	1.03	1.08	1.05	1.06	1.1	0.94	1.13	1.09	1.08	1.07	0.99	1.04	1.01	1.07	1.21	1.28	1.1	1.02	0.98	1.03	0.96	1.02	1.09	1.12	1.12
B2RYN1	Fn3krp	0.151134	0.325616												0.92	0.86		1.04	1								1.28	1.18		1.01	1.04		1	0.9
B2RYN3	Eef1e1	0.380643	0.573513											1.23			1.36									1.1			1.25			1.31
B2RYN7	Spast	0.803978	0.894091		1.12	1.12	1.19	1.1	1.15	1.16	1.28	1.38	1.4	1.52		1.51	1.25		1.32	1.36	1.28	1.47	1.24	1.26	1.24	1.41		1.33	1.08		1.16	1.16		1.22
B2RYP3	Fam91a1	0.211152	0.39795		0.73	0.87		0.76	1.27		1.09	0.77								0.8	0.92		1.31	1.68
B2RYP4	Snx2	0.919524	0.95783		1.02	0.85	0.94	1.09	0.99	1.1	1.15	1.03	1.02	1.07	1.14	1.15	1.04	1.37	1.19	1.07	1.01	1.11	1.09	0.96	1.04	1.02	1.09	1.03	1.11	1.23	1.11	1.02	1.19	0.96
B2RYP6	Luc7l2	0.00366035	0.0259537		1.12	1.09	1.14	1.2	1.15	1.19	1.16	1.17	1.17	1.15	1.12	1.11	1.23	1.17	1.16	1.09	1.11	1.11	1.13	1.16	1.12	1.09	1.21	1.11	1.08	1.15	1.06	1.06	1.12	1.04
B2RYQ2	Ptpa	0.00781025	0.0458702		0.96	1	0.95	1	0.98	1.02	0.94	1	0.92	1.18	1.15	1.13	1.09	1.1	1.05	0.95	0.98	0.99	1.1	1.35	1.27	1.24	1.17	1.25	1.11	1	1.12	1.2	1.16	1.2
B2RYS2	Uqcrb	0.289218	0.482941			1.02	1		1.25	1.13		1.38	1.1	1.24	1.13	1.08	1.15	1.13	1.11		0.87	0.96		1.69	1.24	1	0.97	1.12	1	0.95	1.06	1.1	1.12	1.09
B2RYS8	Ndufb8	0.155002	0.330782		1.14	1.08	0.98	1.09	1.07	1.1	1.03	1	1.09	1.14	1.2	1.1	1.09	1.08	1.05	1.08	1.05	1.04	1.09	1.12	1.23	1.12	1.18	1.13	1.14	1.13	1.1	1.12	1.12	1.02
B2RYT4	Mrps14	0.0719894	0.208799													0.99			0.99									1.17			1.04			1.15
B2RYT7	Hdhd3	0.103614	0.257785		1.25	1.28	1.24	1.04	1.1	1.06	1.18	1.17	1.16	1.07	1.11	1.05	1.09	1.05	1.03	1.09	1.13	1.1	0.86	0.95	0.9	1.14	1.09	1.11	1.19	1.21	1.2	1.01	1.03	1.01
B2RYT9	Taco1	0.374855	0.56825		1.09	1.01	1.03	0.96	1.05	1.05	1.16	1.09	1.03	1.25	1.11	1.04	1.59	1.08	1.2	1.12	1.14	1.09	0.94	0.9	0.84	0.91	0.82	1.06	0.93	0.94	1.21	1.81	1.24	1.11
B2RYU6	Trappc2l	0.0829537	0.228296		0.69			0.82			0.92									0.99			1.22
B2RYU8	Lyrm1	0.21756	0.406181		1.16			1.23			1.1			1.02	1.14	1.04	1.17	0.82	1	1.07			1.05			0.95	0.95	1.12	1.21	1.13	0.98	0.98	0.94	0.89
B2RYW3	Ndufb9	0.0904774	0.24019		0.97	1.04	1	1.08	0.98	0.97	1.26	0.99	0.93	1.01	1.16	1.03	1.04	1.08	1.08	0.98	1.01	0.93	1.15	1.1	1.15	1.14	1.13	1.22	1.06	1.04	1.14	1.09	1.11	1.12
B2RYW4	Mrpl53	0.134328	0.301477				0.95			1.03			0.93	1.3	1.12	1.2	1.18	0.99	1.17			1.01			1.22	1.01	1.01	1.24	1.13	0.93	1.14	1.58	1.15	1.33
B2RYW7	Srp14	0.0607852	0.187273		1.08	1.08	1.07	1.06	1	1.03	1.07	1.07	1.1	1.1	1.06	1.17	1.21	1.11	1.2	1.13	1.12	1.12	1.05	1.04	1.07	1.09	1.05	1.11	1.04	1	1.03	0.93	0.95	1.05
B2RYW8	Minos1	0.125579	0.289474												1.51			1.39									1.34			1.09			1.3
B2RYW9	Fahd2a	0.305774	0.499432		1.2	1.11	1.06	1.16	1.06	1.01	1.14	1.07	1.04	1.32	1.15	1.17	1.15	1.08	1.05	1.18	1.08	1.08	1.21	1.11	1.05	1.11	1.07	1.07	1.05	1.02	1.01	1.17	1.07	1.09
B2RZ08	Tmem263	0.00683493	0.0417811		1.11	1.1	1.09	1.05	1.12	1.13	1.08	1.07	1.1	0.93	0.93	1.02	1.01	0.98	1.04	1.16	1.15	1.17	1	1.02	0.99	1.11	1.14	1.17	1.16	1.16	1.19	1.16	1.11	1.14
B2RZ27	Sh3bgrl3	0.00187775	0.0161674		0.9	0.91	0.88	0.89	0.91	0.9	1.06	1.05	1.07	1.2	1.15	1.22	1.17	1.11	1.16	1.02	1.01	1.04	1.65	1.63	1.68	1.31	1.33	1.24	1.04	1.05	1.03	1.41	1.38	1.4
B2RZ37	Reep5	0.000544997	0.00631915		1.26	1.32	1.24	1.17	1.22	1.21	1.18	1.14	1.17	1.23	1.2	1.14	1.11	1.06	1.18	1.14	1.19	1.19	0.98	0.96	1.01	1.03	1.03	1.02	1.13	1.15	1.16	1.08	1.07	1.16
B2RZ38	Rragd	0.984451	0.992469		0.95	1.19	1.01	1.19	1.31	1.12	1.13	1.29	0.75	1.15	1.39	1.16	1.12	1.41	1.3	1.1	1.27	0.81	2.21	1.37	1.07	1.1	1.28	1.14	0.95	1.11	0.89	1.09	1.28	1.1
B2RZ68	Dcaf7	0.939616	0.968518		0.88	1.16		0.86	1.08		0.84	1.13								0.73	1		1.08	1.27
B2RZ72	Arpc4	0.402568	0.593719		1.2	1.38	1.2	1.01	0.98	1.06	1.03	1.19	0.86	1.06	0.99	1.03	1.15	0.99	1.12	1.04	1.17	1.1	0.72	0.88	0.63	1.18	1.06	1.21	1.17	1.06	1.14	1.04	1.05	1.17
B2RZ78	Vps29	0.984067	0.992469		0.95	0.88		1.09	1.16		1.08	1.02		1.03	1.05	1.04	1.05	1.11	1.13	1.17	1.19		1.25	1.01		0.98	1.03	0.98	1.05	1.02	1.05	0.93	1	0.92
B2RZ79	Iscu	0.863654	0.929757		1.09	1.07	1.08	1.07	1.02	1.05	1.13	1.08	1.12	1.08	1.11	1.14	1.09	1.05	1.09	1.02	1.02	1	1.11	1.11	1.16	1.05	1.09	1.06	1.16	1.09	1.13	1.02	1.09	1.13
B2RZ89	Slc25a33	0.253348	0.445112											1.07			1.07									1.31			1.05			1.17
B2RZ96	Ube2r2	0.724622	0.839588				1.12			1.18			1.04									1.2			0.98
B2RZB5	Chmp2a	0.173367	0.354393		0.96	0.59	0.8	0.87	0.77	0.95	1.11	0.97	1.07	0.94	1.11	1.2	1.03	1.11	1.08	0.88	0.84	0.88	0.95	1.16	1.16	1.22	1.08	0.88	1.16	1.2	1.14	1.17	1.06	0.93
B2RZB6	Lsm8	0.0103813	0.0568619		0.66			0.71			1.02			0.51	1.16	0.51	0.92	1.36	1.03	0.87			1			1.18	1.39	1.15	1.15	1.21	1.35	1.03	1.31	0.94
B2RZC0	Aig1	0.0297392	0.120293		1.14			1.14			1.12									1.01			0.98
B2RZD0	Mrpl57	0.147946	0.320983		0.99	0.99	0.91	0.92	1.05	0.99	0.98	1.03	0.97	1.04	1	1.18	1.24	1.42	1.2	1.01	1.08	1.11	1	1.01	1.03	1.1	1.2	1.09	1.26	1.31	1.16	1.16	1.14	1.1
B2RZD1	Sec61b	0.0885487	0.236817		1.25	1.24	1.25	1.18	1.13	1.17	1.11	1.13	1.15	1.06	1.09	1.03	1.04	1.09	1.08	1.23	1.21	1.23	0.95	0.92	0.98	1.1	1.04	1.12	1.1	1.09	1.11	1.06	1.03	1.04
B2RZD4	Rpl34	4.19143e-06	0.000190383		1.16	1.18	1.16	1.07	1.09	1.06	1.12	1.16	1.12	1.24	1.16	1.23	1.19	1.15	1.17	1.09	1.09	1.08	1.02	1.1	1.08	1.09	1.08	1.02	1.05	1.03	1.03	1.07	1.03	1.09
B2RZD6	Ndufa4	0.0920618	0.242376		0.97	1.1	1.19	0.98	1.08	1.21	1.12	1.18	1.21	1.16	1.54	1.02	1.15	1.14	1.15	1.1	1.06	1.26	1.29	1.22	1.13	1.08	0.88	1	0.98	0.95	1.07	1.04	0.97	1.02
B3DM92	Plppr3	0.81672	0.90209		0.9	0.83	0.73	1.3	1.1	1.06	1.28	1.2	1.12	0.96	0.93	0.92	1.31	1.38	1.39	1.08	0.96	0.86	1.19	1.09	1.04	1.01	1.07	1.02	1.32	1.37	1.38	0.89	0.91	0.87
B3DM97	Slbp	0.187082	0.369698		1.1	1.12	0.94	0.99	0.96	0.9	1.1	1.07	0.95	1.08	0.95	1	1	0.99	1.09	1.06	0.97	1.01	0.97	0.98	0.87	1.07	1.54	1.07	1.2	1.2	1.11	1.07	0.96	1.08
B3DMA0	Tp53i11	0.830335	0.909109		1.19	1.16	1.13	1.1	0.99	1.06	1.02	0.96	1.05	1.04	1.19	1.13	0.97	1.17	1.12	1.12	1.13	1.08	1.1	1.09	1.06	1.16	1.02	1.09	1.06	1.02	0.97	1.2	1.01	1.07
B3GNI6	2017-09-11	0.321715	0.516075		1.17	1.17	1.15	1.08	1.08	1.07	1.17	1.21	1.13	1.01	1.07	1.13	0.99	1.07	1.12	1.2	1.19	1.18	1.05	1.07	1.04	1.04	1.09	1.07	1.13	1.12	1.13	0.97	0.98	0.99
B4F772	Hspa4l	0.0153482	0.0765244		1.34	1.04	1.08	1.12	1.06	1.01	1.45	1.02	1.09	0.98	0.87	0.91	1.09	1.03	0.98	1.27	1.19	1.11	1.2	1.06	1.09	1.14	1.11	1.17	1.19	1.15	1.16	1.26	1.16	1.28
B4F774	Gdap1l1	0.00343567	0.024912		1.02	1.03	1.05	1.33	1.32	1.44	1.12	1.12	1.11	1.09	1.1	1.07	1.39	1.28	1.41	1.09	1.11	1.1	1.07	1.08	1.14	0.96	0.93	0.96	1.12	1.08	1.1	1.07	1.01	1.04
B4F779	Appl2	0.000173709	0.00270111		1.17			1.29			1.29			1.26	1.27	1.38	1.18	1.12	1.31	1.16			1.18			1.04	0.91	1.15	1.1	1.22	1.19	1.08	0.94	1.09
B4F795	Slc44a2	0.422468	0.610698		0.99	1.1	0.94	0.98	1.09	0.92	1.09	1.04	0.96	1.06	1.06	1.07	1.01	1.1	1.1	0.95	1.15	0.94	1.07	0.95	1.05	1.14	1.01	1.08	1.05	1.21	1.07	1.03	1.07	1.06
B4F7A1	Lyrm7	0.000876357	0.00923158		1.09	1.22		1.09	1.19		0.92	1		0.96		0.93	0.97		1	1.33	1.4		0.93	1.14		1.46		1.18	1.43		1.13	1.32		1.06
B4F7A3	Lgalsl	7.62965e-09	6.79128e-06		0.91	0.95	0.98	0.77	0.87	0.87	0.74	0.81	0.8	0.89	0.89	0.84	0.83	0.85	0.79	1.07	1.08	1.06	1.18	1.2	1.14	1.29	1.24	1.3	1.08	1.08	1.07	1.69	1.54	1.59
B4F7A5	Cd99	0.25736	0.449132		1.04	1.29	1.08	1.1	1.18	1.02	1.08	1.08	1.09	0.97	1.15	1.04	0.93	1.17	1.03	1.17	1.19	1.12	1.08	1.17	1	1.18	1.12	1.17	0.91	1.07	0.99	1.25	1.33	1.14
B4F7A9	Csnk2a2	0.0164855	0.0806517		1.29	1.31	1.33	1.2	1.19	1.2	1.22	1.15	1.27	1.17	1.18	0.97	1.01	1.02	0.94	1.18	1.2	1.17	1.01	0.94	0.97	1.06	1.09	1.04	1.11	1.15	1.05	0.98	0.98	0.98
B4F7C1	Gpr37l1	0.0369624	0.138323		1.19		1.3	1.14		1.32	1.29		1.22							1.16		1.24	1.08		1.1
B4F7C2	Tubb4a	0.109224	0.266388		0.82	1.04	1.1	1.04	1.13	1.18	1.09	1.2	1.41	0.96	1.04	1.06	1.02	1.23	1.07	1.17	1.16	1.19	0.98	1.1	1.29	1.26	1.19	1.32	1.21	1.34	1.21	1.03	1	1.04
B4F7C5	Lrrtm4	0.719972	0.836338			0.78			3.19			0.83									1.55			0.81
B4F7C7	Hebp1	7.89571e-05	0.0015437		1.28	1.28	1.23	1.25	1.21	1.19	1.21	1.17	1.18	1.07	1.1	1.15	1.06	1.03	1.12	1.21	1.15	1.08	0.97	1.01	0.92	1.02	0.99	1.02	1.07	1.07	1.07	1.05	0.99	1.01
B4F7E7	Mpp5	0.156213	0.332643		0.87	0.98	1.32	0.97	0.98	1.3	1.09	1.11	1.13	0.87	1.21	1.08	0.99	1.34	1.11	0.88	1.02	1.3	1.23	1.36	1.38	1.43	1.12	1.72	0.97	0.97	1.23	0.94	0.97	1.75
B4F7E8	Fam129b	0.26612	0.459401		1.45	1.17		1.17	1.11		0.74	0.7		1.14	1.13	1.08	1.03	1.23	1.13	1.19	1.15		0.85	0.71		1.04	1.18	0.94	1.02	0.95	1.05	1.11	1.09	0.94
B4F7F3	Arvcf	0.0698242	0.204677		1.06	1.08		1.08	1.08		1.19	1.18		1.25	0.9	1.15	1.27	1.16	1.24	1.05	1.07		1.04	1.12		1.15	0.93	1.03	1.12	0.91	1.13	1.16	0.93	1.16
B5D5N9	Slc7a2	0.918844	0.957322			1.26			1.2			1.18			1.25			0.94			1			1.27			1.35			1.12			1.11
B5DEG8	Sec24c	0.124804	0.28874		1.15	1.14	1.04	1.13	1.14	1.07	1.1	1.08	1.13	1.2	1.18	1.17	1.23	1.17	1.16	1.19	1.14	1.12	1.05	1.22	1.11	1	1.15	1.07	1.05	1.16	1.03	1.1	1.13	1.09
B5DEH2	Erlin2	0.684898	0.815491		0.85	0.94	0.96	0.94	1.04	0.99	0.99	1.1	0.96	1.51	1.33	1.49	1.23	1.18	1.19	0.92	0.98	0.92	1.42	1.62	1.43	1.13	1.06	1	0.95	0.9	0.87	1.41	1.37	1.32
B5DEH4	Uap1l1	0.267576	0.460334											1.17	1.07		1.02	1								1.03	1.4		1.12	1.28		0.96	1.2
B5DEI0	Pcyox1l	0.171431	0.351568		1.17	1.07	1.06	1.07	1.09	1.08	1.09	1.18	1.11	1.32	1.08	1.06	1.14	1.24	1.21	1.16	1.24	1.18	1.23	1.05	1.12	0.87	1.22	1.02	0.88	1.01	0.93	1.09	1.17	1.06
B5DEI7	Znhit2	0.987234	0.993737		1.17			1.19			1.43									1.08			1.46
B5DEJ5	Eefsec	0.438359	0.625809		1.05	1.09	1.18	1.05	1.05	1.38	1.14	1.06	1.15	1.11	1.09	1.06	1.14	1.13	1.06	1.17	1.13	1.37	1.08	1.15	1.16	1.09	1.09	1.11	1.08	1.13	1.13	1.1	1.13	1.12
B5DEJ9	Sbf2	0.0973046	0.249485		0.96			0.99			0.94			1.11			1.07			1.04			0.89			1.43			1.18			1.18
B5DEK0	Rprd1b	0.165243	0.343748			0.55			0.74			0.97			1			0.99			0.77			1.38			0.85			1.06			1.39
B5DEL3	Ttc17	0.238142	0.428171												1.18			1.07									1.18			0.86			0.85
B5DEL8	Ndufs5	1.66075e-05	0.000467092		1.16	1.12	1.13	1.22	1.23	1.24	1.22	1.28	1.24	1.07	1.15	1.09	1.11	1.12	1.13	1.12	1.13	1.11	1.01	1.07	1.03	1	1.02	1.02	1.1	1.08	1.08	0.92	0.92	0.92
B5DEM5	Rpl14	0.0314964	0.125152		1.11	1.11	1.12	1.07	1.04	1.04	1.11	1.08	1.11	1.03	1.08	1.08	1	1.11	1.08	1.13	1.13	1.1	1.08	1.02	1.07	1.11	1.11	1.12	1.08	1.16	1.09	1.19	1.19	1.1
B5DEN5	Eef1b2	0.149977	0.324535		1.07	1.14	1.05	0.99	1.04	1.05	1.03	1.11	1.11	1.04	1.07	0.97	1.07	1.04	1.04	1.05	1.14	1.13	1.04	1.02	1.05	1.14	1.1	1.02	1.08	1.17	1.02	1.11	1.08	1.05
B5DEN9	Vps28	0.445941	0.632261			1.14	0.98		0.93	0.88		1	1.06	1.71			1.29				0.87	0.86		0.92	1.18	1.33			0.97			1.18
B5DEQ3	Xpnpep3	0.034023	0.131292		0.6	0.61		0.65	0.73		1.09	1.23		0.95			1.39			1.54	1.64		1.05	1.28		1.17			1.09			0.93
B5DES0	Snrpd2	0.384741	0.577578		1.2	1.44	1.05	1.24	1.28	1.05	1.35	1.39	1.12			1.29			1.09	1.28	1.39	1.03	0.96	1.24	1.14			1.2			1.14			1.14
B5DEX3	Cpne8	0.467412	0.650347											1.02	0.6		1.11	0.95								1.37	0.96		1.09	0.96		1.22	0.67
B5DEY8	Snx6	0.412823	0.601852		0.86	0.95	0.95	0.93	0.94	1	1.18	1.08	1.05	1.12	1.13	1.16	1.19	1.06	1.14	1.03	0.92	0.91	1.33	1.27	1.37	0.86	1	0.99	1.08	1.09	1.09	1.08	1.21	1.17
B5DEZ6	Gnpda2	0.774645	0.875032				0.27			0.63			0.86									0.72			0.49
B5DEZ8	Plxdc2	0.040968	0.14773		1.16	1.13	1	1.1	1.06	1.1	1.15	1.05	1.14	0.88	0.94	0.81	0.96	1.01	1	1.15	1.13	1.2	0.9	0.96	1	1.14	1.16	1.04	1.23	1.17	1.27	1.17	1.1	1.11
B5DF02	Eed	0.00623045	0.0390468		1.37	1.48	1.74	1.31	1.37	1.52	1.48	1.45	1.99							1.1	1.19	1.33	1.01	1.03	1.41
B5DF07	RGD1305089	0.065952	0.19706		1.05	1.05	1.04	1.01	1.01	1.01	1.01	1.01	1	1.14	1.07	1.14	1.11	1.08	1.14	0.98	0.99	0.97	1.32	1.35	1.28	1.13	1.1	1.16	1.08	1.01	1.07	1.13	1.11	1.19
B5DF11	Zfand5	0.856547	0.924912			1.12			1.23			1.15									1.22			1.09
B5DF41	Snph	0.00211802	0.0174192		1.11	1.12	1.1	1.14	1.14	1.17	1.14	1.12	1.13	1.14	1.15	1.15	1.29	1.32	1.26	1.19	1.17	1.18	1.07	0.99	1.06	1.01	1.04	1	1.1	1.13	1.12	1.07	1.09	1.07
B5DF46	Pmm2	0.352389	0.544748			1.14			1.37			1.12			0.5			0.96			1.29			1.17			1.24			0.97			1.1
B5DF51	Mmgt1	0.887858	0.941968		1.14			1.16			0.94									1.12			1
B5DF55	Stam	0.327206	0.521235		1.18	1.25	0.97	1.25	1.04	1.04	1.05	1.03	1.02	1.06	1.01	1.09	1	0.98	0.92	1.12	0.97	0.98	0.95	1.1	1.2	1.08	1.09	1.05	1.04	1.03	1.05	0.93	0.87	0.93
B5DF65	Blvrb	0.159703	0.338335		1.05	1.03	1.06	1.05	1	1.05	1.06	1	1.12	1.17	1.22	1.08	1.13	1.18	1.06	1.02	1.01	1.04	1.19	1.09	1.2	1.14	1.18	1.23	1.08	1.05	1.12	1.16	1.08	1.23
B5DF69	Tead2	0.0309555	0.123769												0.84			0.83									1.13			1.17			1.12
B5DF89	Cul3	0.0014314	0.0131934		0.98	1.01	1.03	0.88	0.88	0.91	0.95	0.98	1	0.99	1.09	0.9	0.97	1.02	0.93	0.99	0.99	1.02	1.51	1.52	1.58	1.2	1.12	1.15	0.91	0.91	0.89	1.52	1.61	1.58
B5DF91	Elavl1	0.0157069	0.0779208		0.96	0.83	0.84	0.92	0.85	0.81	1.28	1.27	1.05	0.93	0.94	1	0.95	0.9	0.98	0.96	0.89	0.92	1.22	1.26	1.08	1.08	1.07	1.06	1.06	1.01	1.05	1.21	1.16	1.14
B5DFC3	Sec23a	7.9196e-05	0.0015437		1.37	1.35	1.3	1.08	1.08	1.04	1.26	1.24	1.22	1.18	1.27	1.12	1.2	1.23	1.09	1.18	1.15	1.07	0.98	1.03	0.92	0.99	1	0.98	1.13	1.16	1.1	1.04	1.03	0.95
B5DFC8	Eif3c	0.189674	0.371961		1.17	1.27	1.19	1.07	1.19	1.11	1.08	1.31	1.28	1.17	0.64	0.68	1.06	0.69	0.66	1.15	1.19	1.17	1.07	1.28	1.09	1.04	0.97	0.95	1.15	1.12	1.09	1.13	1.17	1.1
B5DFD8	Sh3bgrl	0.342954	0.536143		1.13	1.16	1.06	1.06	1.1	1.03	1.13	1.16	1.08	1.1	1.16	1.15	1.17	1.21	1.21	1.08	1.11	1.07	1.19	1.11	1.04	1.17	1.26	1.13	1.15	1.12	1.18	1.18	1.29	1.16
B5DFI3	Ap1s1	0.00655865	0.0406916		1.18	1.15	1.14	1.23	1.16	1.21	1.16	1.1	1.12	1.13	1.15	1.06	1.18	1.18	1.15	1.15	1.14	1.16	0.97	0.98	0.97	1.04	1.04	1.11	1.17	1.14	1.17	1.09	1.12	1.09
B5DFI9	Pdk3	0.0849841	0.231185		1.22	1.16	1.12	1.17	1.2	1.01	1.29	1.14	1.15	1.12	1.07	1.23	1.18	1.2	1.07	1.05	1.13	1.01	1.17	1.09	1.02	1.21	1.06	1.15	1.23	1.04	1.09	1.15	1.11	1.14
B5DFJ1	Nkiras1	0.186115	0.368141													1.07			1.11									0.95			0.95			1.1
B5DFJ4	Vps18	0.0648768	0.195143		1.21	1.12	1.04	1.13	1.08	0.96	1.24	1.18	1.05	1.3	1.15		0.98	1.15		1.07	0.94	0.99	1	1.11	1.08	1.12	1.1		0.98	0.94		1.19	1.14
B5DFJ7	Tmem9	9.30077e-06	0.000336363		1.19	1.13	1.22	1.17	1.16	1.21	1.17	1.13	1.17	1.25	1.23	1.3	1.14	1.14	1.15	1.1	1.12	1.12	1.03	1.01	1.07	1.19	1.11	1.11	1.06	1.05	1.08	0.97	0.94	0.93
B5DFK6	Ap3d1	0.782422	0.878008		1.14	0.88	0.84	1.19	1.13	0.92	0.99	1.15	1.11	1.23	1.06	1	1.16	1.12	1.14	1.07	1.03	0.97	0.93	0.86	1.02	1.23	1.15	1.13	1.19	1.2	1.3	1.05	1.07	1.04
B5DFL0	Snta1	0.538632	0.708493		1.01	0.9	1.16	1.09	1.13	1.06	1.35	1.15	1.11			1.29			1.12	1.23	1.22	0.88	1.26	1.06	1.29			0.91			0.99			1.07
B5DFL9	Sestd1	9.89283e-07	7.85951e-05		1.17	1.2	1.26	1.14	1.19	1.2	1.16	1.17	1.18	1.17	1.22	1.15	1.27	1.26	1.22	1.1	1.13	1.18	1	1.03	1.02	0.84	0.92	1	1.06	1.08	1.1	1.02	1.04	1.07
B5DFN2	Ahcyl1	0.330168	0.52326		1.15	1.21	1.25	0.91	0.88	1.06	0.94	0.97	1.05	1.09	1.08	1.12	1.04	1.02	1.13	1.01	1.08	1.1	1.06	0.94	1.08	1.07	1.09	1.09	1.14	1.18	1.23	1.05	1.06	1.17
B5DFN3	Uqcc2	0.229114	0.418576		1.16	0.99	1.24	1.1	0.98	1.22	1.09	1.25	1.4		0.86	1.23		0.97	0.93	1.2	1.18	1.11	1.13	1.27	1.08		1.1	1.63		1.08	1.55		0.92	1.11
B5DFN4	Pfdn5	0.532638	0.703975													0.99			1.05									1.3			0.89			1.15
C0JPT7	Flna	0.703639	0.825818		1.08	1.09	0.86	1.01	1.07	0.9	1.18	1.08	1.19	0.9	0.97	1.05	0.83	1.05	1.1	0.96	0.95	0.88	1.48	1.42	1.39	0.86	0.82	0.98	0.85	0.82	1.01	0.96	0.9	0.95
C6K2K4	Neto2	0.911783	0.95378											0.46			0.68									0.91			0.88			0.18
C6ZII9	Sirt3	0.0505584	0.167434		1.03	0.99	1.07	1.07	1.09	1.11	1.26	1.17	1.07	1.04	1.16	0.79	1.1	1.31	0.93	1.02	1.01	1.09	1.01	1.07	1.05	0.94	0.92	0.83	1.15	1.09	0.94	0.94	1	0.83
C7E1V1	Itpr3	0.117248	0.277186				0.82			0.87			0.97									0.96			1.11
D1M8S3	Il1rap	0.0494157	0.165134		0.84	0.96	0.85	1	1.06	0.97	1.03	1.06	1	0.96	1.13	1.02	1.05	1.17	1.03	1	1.02	1.01	1.15	1.54	1.34	1.27	1.28	1.19	0.95	0.98	0.96	1.03	1.08	0.92
D2XV59	Gtpbp1	0.61038	0.76262													1.42			1.19									1.45			1.14			1.17
D3XAM6	Map2k7	0.952147	0.975394			0.96	1.1		1.08	1.13		1	1.24								1.01	0.92		1.3	1.13
D3Z7Y6	Krt20	0.107741	0.264075		1.24			1.39			1.44									1.17			1.23
D3Z853	Aven	0.096647	0.248571		1.06		0.78	1.22		1.08	0.87		0.86			0.96			1.04	1.26		0.97	1.31		0.83			1.32			1.03			1.14
D3Z898	Samhd1	0.297358	0.49074											1.49	1.02		1.32	1.54								1.33	1.11		1.19	1.31		1.31	1.03
D3Z8B0	Cox16	0.339792	0.533221		0.73	1.06	0.87	0.86	1.18	1.05	1.04	1.19	1		1.17	1.08		1.19	1.12	0.83	1.12	0.91	1.14	1.31	1.29		1.05	1.03		1.11	1.05		1.3	1.18
D3Z8C5	Brwd3	0.870973	0.934072											1.09	0.94	1.58	1.19	1.11	1.79							1.1	1.12	1.35	1.52	0.97	2.54	1.12	1.25	1.28
D3Z8D7	LOC100361854	0.0921661	0.242462		1.14	1.11	1.11	1.03	1.01	1.03	0.97	0.97	0.98	1.2	1.2	1.22	1.04	1.05	1.04	1.03	1.03	1.01	1.16	1.2	1.19	1.14	1.15	1.13	1.04	1.04	1.04	1.25	1.26	1.28
D3Z8D8	Slitrk1	0.546946	0.714514		0.69			0.7			0.94					1.33			1.1	0.71			1.14					0.84			0.77			0.84
D3Z8E0	Rps6ka3	0.518934	0.693993		0.78			0.76			0.89			0.87			1.43			0.89			1.08			0.95			1.16			0.94
D3Z8E6	Camsap1	0.0653345	0.195569		1.15	1.05	1.03	1.13	1.02	0.94	1.1	1.15	1.34	0.99	1.12	1.08	1.09	1.21	1.2	1.07	1.02	1.02	1	1.19	1.47	1.14	1.3	1.27	1.1	1.22	1.19	1.19	1.38	1.33
D3Z8G3	Rpgrip1l	0.206361	0.392507				0.99			0.92			1.25	1.41			1.37					0.88			1.31	0.99			0.9			1.09
D3Z8I7	Gstt3	0.0015534	0.013958		1.15	1.17	1.2	1.04	0.99	1	1.1	1.04	1.02	0.94	0.93	0.95	1.02	1.01	1.04	1.14	1.11	1.11	1.33	1.22	1.22	1.03	1.05	1.14	1.09	1.03	1.05	1.31	1.36	1.33
D3Z8K2	Ccdc39	0.447046	0.63268											1.21			0.94									1.16			1.27			1.05
D3Z8L1	LOC100359752	0.0152003	0.076248		1.07	1.13	1.09	0.88	0.96	0.89	0.97	0.86	0.91	1.04		0.98	0.89		1.24	0.98	1.16	1.05	1.11	1.04	0.91	1.25		1.24	0.92		1.15	1.15		1.06
D3Z8L5	Pum1	0.0439105	0.154671											0.85			1.12									1.49			1.64			1.53
D3Z8M8	Tsc22d1	0.24345	0.434506		1.08	1.16	1.12	1.07	1.05	1.07	1.07	1.17	1.12	1.06	0.94	0.95	1.06	1.07	1.12	1.06	1.1	1.04	1.07	1.06	1.04	1.14	1.01	1.15	1.11	1.03	1.1	1.25	1.13	1.3
D3Z8P5	RGD1566085	0.000375584	0.00470763		1.04	0.94	1.08	1.24	0.98	1.04	0.96	1.03	1.13	0.84	0.83	0.9	0.9	0.87	0.99	1.26	1.09	1.12	1.1	1.11	1.08	1.13	1.17	1.19	1.11	1.18	1.2	0.99	1.01	1.09
D3Z8Q5	Tusc2	0.183241	0.365227				1.02			1.06			1.01									1.11			1.04
D3Z8S0	Sh3d19	0.702002	0.824816		1.09	1.1	1.06	1.09	1.07	1.14	1.08	1.14	1.14	1.1	1.02	1.03	1.12	1.05	1.1	1.17	1.05	1.1	1.04	1.02	1.01	1.14	1.13	1.06	1.16	1.14	1.11	1.05	1.04	1.02
D3Z8W0	Paox	0.823129	0.90462		1.09			1			1.23									1.02			1.24
D3Z8Z2	Fam53b	0.261351	0.453808		1.17	1.15	1.09	1.19	1.24	0.97	1.19	1.23	1.02	1.49	1.32	1.3	1.23	1.38	1.23	1.06	1.13	0.95	1.26	1.13	1	1.23	1.28	1.09	1.2	1.25	1.07	1.27	1.27	1.22
D3Z900	2017-03-02	0.893756	0.944501		1.1	0.93	1.11	0.99	1.13	1.19	0.92	1.25	1.15	1.48	1.16	0.95	1.88	1.02	1.09	1.16	1.08	1.08	1.09	1.13	1.2	2.07	0.87	0.92	1.67	1.02	0.86	1.37	0.9	0.97
D3Z941	Mars	0.93807	0.967713		1	0.98	1.06	1.11	1.05	1.09	1.16	1.19	1.3	1.22	0.95	1.17	1	1.02	1.4	1.08	1.04	1.03	1.17	1.2	1.2	1.19	1.02	1.12	1.27	1.04	1.16	1.16	1.08	0.94
D3Z955	Pgm2l1	0.0299695	0.12083		0.97	1.01	1.1	0.89	0.9	1.08	1.01	1.08	1.2	1.1	1.07	1.12	1.15	1.05	1.12	0.96	1.08	1.19	1.1	1.09	1	1.26	1.12	1.15	1.2	1.04	1.15	1.27	1.15	1.22
D3Z981	Plxna1	0.248146	0.439246		1.09	1.19	1.09	1.12	1.09	1.08	1.21	1.07	1.15	1	0.97	0.94	1.09	1.03	1.05	1.13	1.13	1.21	1.1	1.06	0.99	1.05	1.13	1.07	1.1	1.12	1.12	1.12	1.11	1.12
D3Z9D0	RGD1306271	3.37474e-06	0.000168556		1.09	1.03	1.08	1.03	1.03	1.05	1.13	1.06	1.05	0.98	0.97	0.92	1	0.97	0.99	1.14	1.04	1.09	1.14	1.13	1.05	1.13	1.19	1.2	1.16	1.17	1.11	1.12	1.17	1.17
D3Z9H2	Hapln4	0.156277	0.332643		0.46	0.45		0.72	0.65		1.04	0.73			0.89			0.98		0.85	0.76		1.21	0.84			0.78			0.88			0.77
D3Z9I1	Coa3	0.426998	0.614513			1.02	0.85		1.03	0.94		1.1	0.92	1.16	0.8	1.16	1.19	1.03	1		1.24	0.95		1.51	1.09	1.03	0.84	0.85	1.01	0.85	0.88	1.18	1.14	1.18
D3Z9J8	Sat2	0.10347	0.257686											0.87	1.01		0.98	1.19								1.06	1.15		1.12	1.07		1.11	1.09
D3Z9K1	Tmem200a	0.729164	0.842495				0.95			1.09			1.04									1.09			0.92
D3Z9K2	Mrpl54	0.354252	0.546728		1.16	1.16	1.19	1.04	1.03	1.03	1.06	1.07	1.07	1.18	1.25	1.07	1.05	1.09	1.04	1.11	1.07	1.07	1.23	1.32	1.29	1.11	1.08	1.1	0.99	0.96	0.97	1.27	1.28	1.2
D3Z9K4	Plekho2	0.514158	0.689654			1.38	1.73		1.29	1.16		1.08	1.21	1.55		0.95	1.17		0.86		1.17	1.22		1.4	1.24	1.36		1.12	1.24		0.8	1.23		1
D3Z9K9	Gdpd2	0.0693126	0.203902				0.99			0.86			0.91			0.77			0.86			1.05			0.94			0.95			1.02			0.89
D3Z9L0	Agk	0.944243	0.970306		1.12	0.94	1.08	1.21	1.05	1.06	1.21	1.28	1.12	1.09	1.13	1.01	1.04	1.05	1.08	1.18	1.18	1.12	1.03	1.06	1.02	1.08	1.05	1.06	1.17	1.19	1.14	1.04	1.02	1.08
D3Z9L5	Wdr11	0.191226	0.373476											1.09	0.99	1.14	1.04	0.91	1.13							1.16	0.91	1.2	1.17	1.06	1.29	1.04	1.09	1.23
D3Z9P1	Kdsr	0.247346	0.438613			0.84	0.64		0.83	0.85		0.98	1.02		0.98	1.13		1.04	0.94		0.81	0.88		1.06	0.95		1.11	1.08		1.22	0.88		0.95	0.91
D3Z9R8	Mp68	1.20789e-05	0.000388329		0.92	0.88	0.88	0.87	0.9	0.95	0.95	0.96	0.95	1.21	1.02	1.04	1.04	1.04	1.04	1	1.06	1.06	1.41	1.52	1.48	1.15	1.28	1.3	1.01	1.11	1.11	1.45	1.44	1.33
D3Z9U8	S100a7l2	0.164117	0.342556		1.2			1.04			1.22				1.17			1.13		0.94			1.02				1.18			1.08			1.15
D3Z9Z0	Ank1	0.00148822	0.0135196		1.06	1.13	1.11	1.06	1.09	1.08	1.09	1.12	1.14	1.21	1.14	1.17	1.04	1.04	1.08	1.04	1.03	1.03	1.07	1.07	1.09	1.09	1.12	1.06	1.02	1.02	1.02	1.05	1.04	1.04
D3ZA31	Mtmr2	7.53436e-10	1.86513e-06		1.28	1.25	1.2	1.23	1.24	1.2	1.24	1.28	1.3	1.23	1.3	1.27	1.17	1.18	1.15	1.12	1.09	1.06	1.09	1.07	1.09	0.96	0.85	0.92	1.01	1	1.02	0.97	0.94	0.97
D3ZA84	Tln2	0.400979	0.592435		1.04	1.07	1.03	1.02	1.03	0.98	1	0.99	1.01	0.89	1.15	1.2	0.99	1.07	1.11	1.04	1.05	1.03	1.23	1.19	1.23	0.86	1.05	1.13	0.96	1.05	1.04	0.93	1.09	1.17
D3ZA85	Nfu1	0.486564	0.667635		1.09	1.06	1.09	1.03	0.98	1.05	1.02	1.02	1.05	1.04	1.18	1.1	1.05	1.06	1.08	1.03	0.99	1.06	1.07	1.04	1.12	1.13	1.08	1.09	1.13	1.08	1.08	1.08	1.03	1.05
D3ZA93	Acot13	0.429648	0.617291		0.97	1.11	0.95	1.06	0.98	0.94	0.92	1.1	0.98	1.28	1.17		1.01	1.08		1.01	1.04	1.05	0.89	1.4	1.24	1.23	0.96		1.08	0.99		1.05	1.06
D3ZAA9	Mpp2	0.221681	0.411315		1.12	1.27	1.1	1	1.03	0.98	1.06	1.15	1.03	0.94	0.94	0.95	0.92	0.91	0.87	1.06	1.18	1.03	1.01	1.02	0.9	1.1	1.06	1.07	1.04	1.04	1.1	1.19	1.04	1
D3ZAD6	Nrxn2	0.586495	0.746172		0.66	0.4	0.64	0.81	0.67	0.76	0.92	0.85	0.87	1.22	1.1	1.07	1.2	1.08	1.1	0.9	0.78	0.86	0.87	0.55	0.8	1.03	1.05	0.95	0.95	1.02	0.92	1.07	0.94	0.95
D3ZAF6	Atp5j2	0.625223	0.773666		1.11	1.1	1.12	1.19	1.18	1.17	1.13	1.12	1.11	0.99	1.05	1.06	1.07	1.06	1.09	1.14	1.15	1.21	1.06	1.07	1.03	1.08	1.12	1.05	1.13	1.08	1.09	1.06	1.06	1.08
D3ZAF9	Sh3pxd2b	0.279252	0.47316												1.39	0.97		1.03	1.03								0.97	1.05		0.97	0.95		1.03	1.11
D3ZAG3	Map9	3.17333e-05	0.000758993		1.13	1.14	1.2	1.19	1.2	1.21	1.26	1.22	1.26	1.12	1.12	1.02	1.2	1.15	1.12	1.12	1.05	1.09	1.01	1	1.06	1	0.95	0.9	1.17	1.16	1.09	1.02	0.98	1.03
D3ZAI6	Nt5dc3	0.129153	0.2944		0.82	0.85	0.42	0.98	1	0.55	0.94	0.97	1.03	2.09	1.39	1.39	1.06	1.04	1.08	0.97	1.06	0.71	1.03	1.13	1.2	1.16	1.37	1.5	0.91	1.14	1.31	1.49	1.3	1.47
D3ZAN3	Ganab	0.513496	0.689435		1.06	1.06	1.07	1.04	1.01	1.01	1.23	1.21	1.19	1.13	1.12	1.06	1.09	1.1	1.06	1.11	1.13	1.15	1.1	1.08	1.04	1.08	1.08	1.08	1.1	1.12	1.1	1.15	1.16	1.13
D3ZAP9	Gpd1l	0.274723	0.46823		1.15	1.09	1.13	1.19	1.1	1.18	1.26	1.15	1.17	1.16	0.95	1.05	1.06	0.98	1.09	1.17	1.14	1.18	1.11	0.97	1.06	1.15	1.12	1.07	1.08	1.08	1.06	1.08	0.93	1.03
D3ZAQ0	Fundc2	0.96528	0.981335		0.81	0.95	0.96	1	0.98	1.03	1.15	1.26	1.12	0.98	0.99	0.98	1.06	1.14	1	1.18	1.1	0.97	0.95	1.06	0.87	0.97	1.17	0.95	0.91	1.09	0.95	1.02	1.08	1.1
D3ZAS2	Sgsm1	0.00828935	0.0480416		0.91	0.9	0.97	0.85	1.1	0.98	0.97	0.87	1.12	0.94	0.88	1.06	0.84	1.07	0.86	0.93	1.12	1	0.98	0.99	1.11	1.38	1.11	1.58	0.83	1.18	0.91	1.1	1.13	1.33
D3ZAS8	Sart3	0.0325186	0.127752											0.79			0.88									1.17			1.15			1.17
D3ZAS9	Ddrgk1	0.16063	0.338912		0.68	0.84	0.62	0.86	0.78	0.73	0.92	0.64	0.91	0.99	1	1.04	0.9	0.91	0.87	0.89	0.86	0.87	0.81	0.38	0.8	1.2	1.19	1.17	1	0.97	1.05	1.15	1.21	1.14
D3ZAW2	Pisd	0.530026	0.702552		1.25	1.11	1	1.05	1.08	0.96	1.07	1.08	1.07	1.09	0.93	1.11	1.08	0.93	1.06	1.05	1.03	1.03	0.93	1	1	1.08	1.17	1.12	1.08	1.26	1.31	1	1.06	1.08
D3ZAW4	Abhd4	0.0766317	0.216659													1.17			1.09									1.67			1.34			1.34
D3ZAZ5	Bcar3	0.0601093	0.185914			0.88			0.8			0.92									1.04			1.29
D3ZB48	Hook1	0.599874	0.757261		0.95	1.03	0.9	1.04	1.18	1.04	1.23	1.13	1.01							0.99	1.14	0.99	1.17	1.19	1.06
D3ZB78	Phf24	0.18059	0.361984		1.16	1.18	1.16	1.09	1.08	1.07	1.29	1.31	1.16	1.21	1.2	1.21	1.09	1.04	1.1	0.93	0.98	0.94	1.17	1.22	1.19	0.78	0.78	0.72	1.34	1.29	1.42	1.21	1.16	1.19
D3ZB81	Slc25a31	0.750451	0.858674		0.96	1.14	1.06	1.17	1.1	1.03	1.35	1.3	1.09	1	0.81	1.05	0.94	1.07	0.97	1.12	1.25	1.2	0.95	0.99	0.88	1.24	1.09	1.06	1.16	0.82	1.06	1.09	0.97	0.92
D3ZBB8	Dync2h1	0.143727	0.315283		1.05	1.02	0.96	1.13	1.13	1.08	1.26	1.13	1.05	0.95	0.98	1.08	1.17	1.08	1.09	1.16	1.08	1.16	1.2	1.08	1.09	0.97	0.96	1.05	1.21	1.15	1.18	1.27	1.07	1.28
D3ZBC7	Dhrs13	0.220208	0.409791			0.92			0.99			1.08		1.24		1.47	1.05		1.23		1.01			1.28		0.81		0.92	0.88		1.08	1.08		1.28
D3ZBG6	Ptrhd1	0.0650204	0.195219		0.71	0.89		0.73	1.01		0.88	1.1								0.9	1.06		1.13	1.24
D3ZBL3	Ngdn	0.00958505	0.0533209		1.18	1.17		1.06	1.07		1.2	1.19		1.47			1.03			1.05	1.05		1.09	1.01		0.83			1			0.87
D3ZBL5	Inpp4a	0.048649	0.164075		1	1.05	1.07	0.97	0.98	1.02	1.11	1.06	1.1	1.02	1.01	1.03	1.08	1.09	1.01	1.06	1.05	1.07	1.02	0.93	1.03	1.18	1.15	1.06	1.19	1.14	1.16	1.17	1.07	1.03
D3ZBL6	Nup160	0.0904377	0.24019											1.83			1.26									1.07			1.15			1.15
D3ZBM3	Fech	0.149725	0.324274		1.12	1.1	1.14	1.09	1.13	1.14	1.08	1.16	1.18	1.03	1.08	1.06	1.13	1.11	1.1	1.14	1.16	1.22	0.87	0.99	0.95	1.07	1.13	1.08	1.15	1.09	1.13	1.07	1.03	1.03
D3ZBM7	Hace1	0.012969	0.0678032		1.11	1.08	1.2	1.43	1.27	1.13	1.18	1.12	1.24		1	1.06		1.03	1.13	1.12	1.11	1.14	0.89	0.97	1.02		1.11	0.95		1.04	1.13		1.13	1.08
D3ZBN0	Hist1h1b	0.396021	0.58802												1.19	1.24		1.22	1.06								1.14	1.04		1.39	1		1.08	1.07
D3ZBN4	RGD1310769	0.0320824	0.126664		0.91	1.05	1.16	0.96	1.03	1.16	0.98	1.11	1.07			1.17			0.99	1.05	1.09	1.13	1.37	1.04	1.37			1.11			1.22			1.11
D3ZBQ1	Foxo3	0.249348	0.440429		1.1	0.98	1.05	1.17	0.89	1	1.27	0.94	1.28	0.82	1.3	0.92	0.99	1.5	1.27	1.2	0.98	0.94	1.61	1.11	1.11	1.16	1.37	1.05	1.01	1.06	1	1.21	1.58	1.32
D3ZBS2	Itih3	1.79201e-05	0.000492901		1.14	1.21	1.36	1.32	1.14	1.26	1.44	1.25	1.44	1.99	2.17	1.42	1.24	1.49	1.12	1.07	1.18	1.08	0.87	0.95	1.11	0.94	1.35	0.84	1.04	1.07	0.96	0.99	0.92	0.76
D3ZBU7	RGD1310819	0.827489	0.906795		1.04	1.02	1.03	1.11	1.07	1.11	1.08	1.15	0.95	0.86	1.03	1.07	1.24	1.27	1.12	1.05	1.07	1.14	0.91	0.93	0.88	1.02	1.07	1.29	1.29	1.04	1.17	1.08	1.02	1.08
D3ZBV8	Irak1bp1	0.410842	0.600023			1.01			0.94			1.2									1.04			1.24
D3ZBX9	Ccdc92	0.0538374	0.173761			1.32			1.59			1.32									1.12			1.03
D3ZBZ6	Disp2	0.596795	0.755107		1.06			1.03			0.94									1.21			0.68
D3ZC15	Carmil2	0.819437	0.902351		1.03	1.09	0.99	1.02	1.05	1.08	1.03	1.14	0.96	1.07	1.04	1.05	1.17	1.01	1.03	0.98	1.03	0.98	1.02	1.01	1.2	1.1	1.01	1.18	1.13	0.99	1.04	1.06	1.02	1.1
D3ZC46	Tcf25	0.0404306	0.146531											1.11			1.12									1.01			0.99			1.04
D3ZC55	Hspa12a	0.285177	0.478615		1.05	1.11	1.16	1.02	1.06	1.09	1.25	1.32	1.29	1.07	1.15	1.12	0.98	0.93	0.99	1.12	1.16	1.22	0.99	1.12	1.06	1.06	0.95	1.17	1.03	0.95	1.02	1.04	1.02	1.07
D3ZC56	Dst	0.971941	0.985372		1.13	1.07	1.12	1.11	1.1	1.02	1.18	1.1	1.18	1.08	1.12	1.23	1.2	1.12	1.12	1.06	1.09	1.11	1.18	1.18	1.24	1.01	1.1	1.13	1.11	1.03	1.1	1.1	1.23	1.21
D3ZC63	Cmpk2	0.321986	0.516075		1.2	1.26	1.26	1.1	1.01	1.02	0.92	0.94	1.07	1.06	0.9	0.94	1.01	0.95	0.93	1.23	1.06	1.27	0.97	1.25	0.98	1.2	1.03	1.1	1.13	0.9	1.01	1.07	1.01	0.98
D3ZC89	Fam114a2	0.00239252	0.018923		1.09	1.06	1.1	1.09	0.95	1.1	1.37	1.17	1.33	1.1	1.33	0.91	1.09	1.16	1.29	1.09	0.99	1.15	0.99	0.83	0.98	1.04	1.04	0.87	1.02	1.12	0.96	0.78	0.99	1.06
D3ZCA0	Prosc	0.00136708	0.0127272		1.12	1.1	1.1	1.18	1.16	1.15	1.15	1.11	1.13	1.1	1.11	1.03	1.13	1.15	1.07	1.17	1.13	1.16	1.01	0.99	0.99	1	1.04	1	1.09	1.1	1.09	0.99	1	0.98
D3ZCB9	Fam92b	0.289895	0.483257		2.12	1.65	1.64	0.86	0.92	0.95	0.88	0.82	0.69	0.56	0.83	0.92	0.41	0.53	0.51	0.66	0.84	0.66	0.82	0.88	1.02	0.96	1.8	1.66	0.94	1.22	1.09	0.89	1.13	1
D3ZCC5	Ankrd24	0.182368	0.363927				1.68			1.48			1.18									1.22			1.14
D3ZCD4	Pitpnb	0.547341	0.714514											1.14			1.02									1.07			1.41			1.05
D3ZCF8	Abca8a	0.0469087	0.160461		1.21	1.07	1.24	1.35	1.28	1.32	1.3	1.16	1.21	1.05	1.59	1.34	0.77	1.69	1.27	1.04	0.97	1.04	1.28	1.27	1.39	0.9	0.89	0.95	0.79	1.38	1.09	1.16	1.05	1.27
D3ZCG2	Kif21a	0.00285267	0.021497		0.99	0.93	1.06	1.01	0.99	1.03	1.09	0.92	1	1.06	1.12	1.03	1.11	1.07	1.13	0.98	1.1	1.19	1.09	1.07	1.11	1.17	1.32	1.17	1.06	1.04	1.11	1.13	1.26	1.09
D3ZCG3	Mon2	0.545043	0.713525		1.03		1.3	1.45		1.68	1.14		1.08							1.36		1.37	0.91		1.14
D3ZCI2	Slc9a7	0.0931168	0.244028													0.98			0.99									1.17			1.03			1.08
D3ZCI5	Stxbp6	0.230377	0.4198		1.1	0.99	1.1	1.03	1.12	0.9	1.18	1.25	1.13	1.27	1.23	1.29	1.28	1.28	1.11	1.11	1.05	1.19	1.39	1.42	1.16	1.04	1.11	0.99	0.89	0.89	0.92	1.14	1.12	0.97
D3ZCJ3	Mfsd6	0.889221	0.942524		1.11	0.93	1.01	0.84	0.98	0.96	0.91	0.86	1.34		0.92			0.93		0.99	0.97	1.06	0.94	0.8	1.09		1.05			1.09			0.85
D3ZCQ2	Alg11	0.762678	0.867559		1.08			1.13			1.1									1.25			0.91
D3ZCS3	Pcbp4	0.169013	0.348806		1.27			1.1			1.2			0.99	0.99	1.04	1.05	0.95	1.13	1.26			0.89			1.79	1.23	1.05	1.38	1.28	1.06	1.12	1.1	1.08
D3ZCU8	Rab33a	0.721192	0.836338											1.01	1.06		0.98	1.05								1.03	1		1.39	1.27		0.92	0.88
D3ZCV0	Actn2	1.74287e-05	0.000482063		1.04	1	1.05	0.95	1.01	1.04	0.96	1.04	0.96	0.97	0.96	0.97	0.91	0.87	0.92	1.11	1.1	1.12	0.96	1.04	0.99	1.34	1.14	1.14	1.15	1.04	1.08	1.15	1.15	1.18
D3ZCW5	Alg9	0.121132	0.283544											0.6		1.02	0.61		1.11							1.03		1.48	1.04		1.43	0.68		1.22
D3ZCX6	Rexo1	0.277295	0.47129											1.12		0.92	0.81		1.04							0.87		0.69	1.07		0.85	0.88		0.92
D3ZCZ3	Cys1	0.0998792	0.252684											0.81			1.02									0.69			0.8			0.72
D3ZCZ9	LOC100912599	0.231993	0.421349		1.15	1.09	1.15	1.19	1.45	1.27	1	1	1.07	0.97	0.95	1	1.04	1	1.09	1.12	1.2	1.13	0.94	1.02	1	1.24	1.22	1.16	1.15	1.17	1.2	1.19	1.16	1.2
D3ZD05	Kank2	0.813175	0.900316											1.16			1.01									1.13			1.21			1
D3ZD09	Cox6b1	7.83346e-05	0.00153911		1.02	0.93	1.05	0.93	0.92	0.91	0.99	1.01	0.91	0.94	1.03	0.98	0.96	0.97	1	0.97	0.9	1.04	1.44	1.3	1.24	1.19	1.19	1.07	1.04	1.1	1.04	1.25	1.18	1.13
D3ZD11	Spcs2	0.00122066	0.0116895		1.09	1.09	1.07	1.26	1.16	1.15	1.11	1.14	1.11	1.06	1.08	1.07	1.03	1.04	1.1	1.1	1.11	1.08	1.04	1.03	1.06	1.08	1.01	1.01	1.09	1	1	0.99	0.97	0.98
D3ZD23	Abce1	0.54794	0.714724		1.21	1.2	1.1	1.15	1.16	1.07	1.18	1.16	1.06	1.02	1.04	1.11	1.04	1.07	1.11	1.23	1.19	1.12	1.03	1.02	1.03	1.17	1.12	1.11	1.11	1.15	1.2	1.1	1.17	1.14
D3ZD27	Ndst4	0.361146	0.553571			1.2	1.17		1.19	1.16		1.19	1.19	1.05			1.53				1	1		1.51	1.45	1.07			0.47			1.24
D3ZD31	Mrc1	0.149882	0.32447		0.98	1.2	1.03	1.04	0.97	1.06	1.17	1.56	1.13							1.09	1.42	1.12	1.71	1.35	1.04
D3ZD48	Rab11fip2	0.447131	0.63268				0.85			0.98			0.93	0.95	0.85	0.97	0.88	0.95	1.03			1			1.1	0.94	0.78	0.96	1.15	0.94	1.13	1.07	0.81	0.88
D3ZD73	Ddx6	0.0271005	0.113611		1.15	1.17	1.15	1.21	1.18	1.18	1.16	1.16	1.15	1.08	1.03	1.04	1.11	1.09	1.11	1.18	1.18	1.19	1.01	1.03	1	1.05	1.07	1.09	1.06	1.11	1.08	1.07	1.08	1.06
D3ZD80	Gtf3c4	0.173657	0.354401		0.45		0.93	0.82		1.23	0.9		0.83	1.24	0.93		0.97	0.98		0.76		1.27	0.75		1.08	1.19	1.1		1.14	0.9		1.16	1.17
D3ZD84	Lrig1	0.565994	0.728989		1.2	0.96		1.14	0.91		1.06	1.15		1.06		0.87	1.06		1.03	1.16	1.06		0.83	0.88		1.02		1.3	1.09		1.44	0.9		1.14
D3ZD89	Naa15	0.828958	0.907801		0.97	0.98	0.63	1.16	1.04	0.84	1.21	1.29	1.16	1.74			1.34			0.74	0.88	1	1.07	1.57	1.17	1.16			1.15			1.39
D3ZD97	Dhx15	0.000396588	0.00493343		1.13	1.12	1.16	1.06	1.11	1.12	1.19	1.19	1.25	1.23	1.25	1.11	1.08	1.15	1.08	1.02	1.02	1.02	1.13	1.13	1.12	1.13	1.04	1.1	1.03	1.14	1.06	0.96	1.01	0.97
D3ZDB9	Nmral1	0.0276736	0.115109		1	0.99	0.98	0.96	0.94	0.94	0.93	0.94	0.93	1.27	1.2	1.23	1.18	1.17	1.14	1.07	1.08	1.1	1.58	1.6	1.6	1.04	1.09	1.08	0.97	0.99	0.96	1.37	1.33	1.37
D3ZDC2	Slc43a2	0.0840186	0.229441		1.24	1.06	0.93	1.23	1.04	1.07	1.22	1.17	0.9	1.05		0.99	1.07		1.13	1.24	1.03	1.03	1.31	1.17	1	1.04		1.24	1.16		1.1	1.23		1.36
D3ZDE4	Dguok	0.252719	0.444448		1.14	1.11	1.11	1.09	1.11	0.95	0.95	1.16	1.17	1.2	1.12	1	1.01	1.05	1.08	1.09	1.19	1.03	0.95	1.06	1.25	1.16	1.1	1.44	1.11	1	1.67	0.97	1.02	1.21
D3ZDG6	Lhx6	0.929788	0.962831												1.3	0.49		1.3	0.81								1.1	0.92		0.92	0.91		1.16	0.49
D3ZDH8	2017-09-05	0.0010703	0.0106231		1.18	1.18	1.16	1.1	1.06	1.07	1.21	1.18	1.16	1.27	1.25	1.28	1.1	1.15	1.17	1.1	1.09	1.09	1.23	1.18	1.1	1.04	1.02	0.96	1.1	1.11	1.07	1.07	1.02	1
D3ZDI7	Ppp2r5a	0.00694333	0.0422834		1	1.07	1.05	0.97	1.04	1.05	1.09	1.16	1.2	1.01	1.03	1.03	1.02	1.1	1.08	0.99	1.04	1.02	1.1	1.16	1.16	1.13	1.12	1.23	1.14	1.12	1.25	1.16	1.19	1.15
D3ZDJ3	Elmod1	4.28712e-07	4.55547e-05		0.96	0.92	0.94	0.96	0.98	0.96	0.98	0.98	1.03	1.03	1	0.9	0.89	0.92	0.89	1.08	1.02	1.05	1.15	1.21	1.18	1.17	1.09	1.21	1.02	1	1.03	1.33	1.22	1.21
D3ZDJ6	Vstm2l	0.152518	0.327155												1.18			1.18									0.95			0.95			1.18
D3ZDK2	Ube2d1	0.633052	0.780291		0.92			0.89			1.21									1.08			1.02
D3ZDK7	Pgp	0.401436	0.592755				1.46			1.19			1.69									1.37			1.26
D3ZDM7	Ddo	0.7464	0.854829		1.01			1.18			1.02			1.01			1.05			1.18			0.69			1.06			1.15			1.11
D3ZDP2	Mrpl58	0.00130504	0.0122837		1.63	1.48	1.34	1.47	1.28	0.89	1.4	1.26	0.86	1.47	1.16	1.43	1.34	1.25	1.35	1.27	1.32	1.38	1.17	1.12	0.89	0.79	0.75	0.89	1.06	1.02	1.01	0.98	0.9	1
D3ZDP4	LOC102548013	0.132402	0.298643		0.91	0.94	0.74	1.12	1	0.76	1.15	1.24	1.32	0.95	1.07		1.1	1.2		0.95	0.97	0.88	1.01	0.91	0.84	0.89	1.02		0.99	1.01		0.87	1.01
D3ZDR1	Fam193b	0.756039	0.862676		1.02			1.01			1.11									1.02			1.05
D3ZDR2	Chmp6	0.444198	0.630874		1.43	1.06	1.42	0.9	0.86	1.02	1.06	0.89	1.02	1.04	0.97	0.96	0.8	0.7	0.81	1	0.89	1.05	1.03	0.9	0.99	0.98	1.14	1.17	0.86	1.03	0.97	1.1	1.07	1.22
D3ZDS2	Msr1	0.0548208	0.175448			1.11			0.94			1		1.17		1.2	0.93		1.11		0.89			1.36		1.13		1.21	1		1.13	1.31		1.38
D3ZDS3	Ptk6	0.598225	0.756722		0.76			0.87			1.07				1.49			1.3		0.78			1.25				1.19			0.92			0.95
D3ZDU2	Rptor	0.577673	0.739756		0.83	1.04	0.8	0.89	0.9	0.76	1.19	1.08	1.15	1.2			1.07			1.03	0.98	0.84	1.25	0.99	1	1			0.98			1.14
D3ZDU5	Pfn2	0.0016205	0.0143783		1.12	0.9	0.81	1.02	0.98	0.83	1.18	0.99	0.93	1.13	1.03	0.99	0.95	1.11	1.05	1.17	0.97	0.98	1.46	1.57	1.49	1.13	1.09	1.26	0.91	1.07	1	1.52	1.43	1.46
D3ZDX5	Plxnb1	0.00979926	0.05432		1.08	1.04	1.17	1.1	0.97	1.17	1.15	1.04	1.18	0.9	1	0.97	1.01	1.14	1.13	1.14	1.06	1.15	1.04	1.08	1.14	1.11	1.12	1.17	1.22	1.22	1.25	1.16	1.16	1.16
D3ZDX7	Mrpl48	0.00246194	0.0192616		0.77	1.03	0.9	0.86	0.94	0.88	1.07	1.08	1.05	0.92	1.05	1.08	1.06	1.15	0.89	0.87	1.12	0.97	1.02	0.87	1.05	1.39	1.52	1.6	1.14	1.32	1.23	1.16	1.38	1.38
D3ZE05	Cilp2	0.735949	0.846384			0.84			1.47			1.09									0.8			1.91
D3ZE10	Mrpl35	0.119124	0.28005				1.02			0.89			0.91		1.28	1.16		1.02	0.89			0.97			0.98		0.91	0.96		0.97	0.93		0.89	0.85
D3ZE15	LOC100911483	0.282196	0.476194		0.94	0.87	1.03	0.88	0.8	0.94	1.13	0.87	1.06	1.15	1.24	1.05	1.07	1.14	0.96	0.96	0.84	1.19	1.05	0.95	1.05	0.99	1.14	0.97	1.31	1.09	0.99	1.11	1.18	1.02
D3ZE17	Caskin1	0.888254	0.942105		0.9	0.95	1.13	0.96	0.99	0.94	1.05	1.1	1.11	1.17	1.07	1.19	1.27	1.24	1.17	0.97	1	0.91	1.09	1.2	1.27	1.18	1.02	1.03	1.07	1.08	1.02	1.2	1.15	1.11
D3ZE26	Tmcc2	0.00027277	0.00375134		1.08	1.07	1.04	1.04	1.01	1.01	1.1	1.09	1.12	0.95	0.98	1	1.01	1.07	1.07	1.08	1.05	1	1.13	1.13	1.17	1.11	1.13	1.2	1.08	1.14	1.18	1.09	1.21	1.16
D3ZE30	Bcar1	9.4986e-05	0.00175205		1.17	1.2	1.14	1.19	1.19	1.21	1.15	1.17	1.16	1.08	1.11	1.08	1.12	1.1	1.06	1.12	1.09	1.13	0.98	1	0.91	0.97	0.97	1.02	1.14	1.14	1.11	0.95	0.95	0.94
D3ZE49	Trappc12	0.401723	0.593002			1.13	0.94		0.97	0.99		1.12	1.11	0.89			0.99				1.05	0.95		0.98	1.21	1.06			1.13			0.97
D3ZE55	Pcdh8	0.915437	0.955381		1.03			1.72			1.15									1.33			1.14
D3ZE62	Atp8b3	0.252721	0.444448				1.14			0.86			0.92									0.86			0.87
D3ZE72	Metap1	0.915941	0.955706													1.22			1.22									1.77			0.57			1.51
D3ZE75	Lrp8	0.517138	0.692173												0.73			1.02									1.03			0.81			0.99
D3ZE85	Frrs1l	0.111382	0.270019		1.29	1.12	1.17	1.16	1.1	1.09	1.26	1.15	1.12	0.98	1.17	0.96	1	0.96	1.06	1.1	1.05	1.08	1.02	1.01	0.91	0.98	0.9	1.04	1.22	1.12	1.23	1	0.95	1.09
D3ZEA0	Fndc3a	0.664643	0.801228		1.03	0.93	0.98	0.94	1.1	0.97	1.19	1.16	1.19							1.07	1.14	1.05	1	1.07	0.83
D3ZED6	Usp43	0.468591	0.651318				1.07			1.16			1.02									1.05			1.05
D3ZEF7	Ly9	0.0357058	0.135671		1.16	1	1.14	1.21	1.09	1.23	1.29	1.28	1.29	1.13	0.81	1.08	1.19	1.05	1.1	1.05	1.01	1.04	1.01	1.27	1.01	1.01	0.84	1.06	1.08	1	1.09	1.16	0.88	1.07
D3ZEG8	Timm29	0.100017	0.252773		1.09	1.1	1.01	1.05	1.01	0.94	1.05	1.09	1.35	1.18	1.2	1.18	1.21	1.23	1.18	1.12	1.09	1.1	1.28	1.23	1.45	1.17	1.21	1.18	1.16	1.1	1.07	1.22	1.2	1.19
D3ZEH1	Fat4	0.322536	0.516789		0.93	1.03	1	1	1.09	1.08	1.01	1.08	1.14	1.21	1.24	1.21	1.07	1.1	1.16	1.13	1.02	1.06	1.36	1.2	1.25	1.21	1.28	1.18	0.98	0.97	1	1.05	1.13	1.13
D3ZEH2	Foxred1	0.296198	0.489909		1.06	1.09	1.26	0.94	0.77	0.9	0.92	1.49	1.57							0.9	1.08	1.47	1.03	1.51	1.88
D3ZEH3	Sec61a2	0.0293318	0.11923		1.02	1.05	1.14	1.15	1.14	1.24	1.19	1.08	1.33	1.21	1.19	1.09	1.07	1.15	1.14	1.14	1.09	1.23	1.01	0.9	1.05	0.92	1.09	1.08	1.08	1.21	1.16	0.96	1.12	1.05
D3ZEH9	Mgrn1	0.00747214	0.0445181		1.27	0.98	1.03	1.1	0.9	1.12	1.04	0.87	1.03	1.05	0.94	1.01	1.1	0.94	1.05	1.14	1.01	0.98	0.97	0.92	1.12	1.39	1.22	1.29	1.26	1.25	1.27	1.24	1.17	1.12
D3ZEI4	Hepacam	0.147478	0.320699		1.12	1.08	1.11	1.18	1.21	1.19	1.13	1.05	1.12	0.9	0.86	0.87	1	0.99	0.97	1.24	1.23	1.23	0.94	0.92	0.95	1.12	1.12	1.1	1.18	1.18	1.16	1.11	1.1	1.1
D3ZEJ2	Mcur1	0.136734	0.30453		0.93		1.21	1.04		1.2	0.94		1.28	1.11	1.15		1.32	1.4		1.25		1.36	0.83		0.96	0.97	1.16		1.16	1.09		0.87	1.09
D3ZEK5	Hs6st2	0.188605	0.37099		0.64	0.76	0.51	0.71	0.71	0.49	0.83	0.82	0.76	0.84		1.1	0.88		1.03	0.71	0.68	0.55	1.21	0.93	0.95	0.76		0.78	0.87		0.85	0.93		1.33
D3ZEL3	Tmco5b	0.181713	0.362913		1.18			1.29			1.33									0.97			1.24
D3ZEN0	Micall2	0.43479	0.622072		0.96	1.14	1.1	0.94	1.04	1.12	1.08	1.17	1.3			1.14			1.08	0.88	1.1	1.05	1.34	1.1	1.35			1.22			0.99			1.27
D3ZEN8	C1ql1	0.0376981	0.140333												1.31			1.35									0.96			1.08			1.05
D3ZER6	Tnpo2	5.79603e-05	0.00123463		1.05	1.01	0.97	1.02	0.97	0.98	1.11	1.03	1.02	0.82	0.96	0.92	0.94	1.07	1.05	1.08	1.02	1.05	1.05	1.06	1.03	1.25	1.13	1.21	1.12	1.11	1.15	1.16	1.16	1.25
D3ZES2	Trappc6b	0.0480953	0.162873		0.78			0.88			0.82									1			1.15
D3ZES7	Plxna4	0.0127007	0.0669586		0.98	1.02	0.99	1.03	1.07	1.11	1.13	1.11	1.14	1.04	1.03	0.95	1.11	1.09	0.99	1.08	1.07	1.1	1.01	1.07	1	1.14	1.14	1.12	1.16	1.22	1.12	1.12	1.26	1.12
D3ZEW7	Nos1	0.399561	0.590868		1.12	1.14	1.03	1.1	1.19	1.16	1.17	1.06	1.14	1.45	1.2	0.97	1.58	1.19	1.28	1.07	1.08	1.1	1.14	1.22	0.96	1.04	0.93	0.89	1.54	1.3	1.39	1.25	1.06	1.12
D3ZEX7	Spire1	0.233783	0.42344			1.18			1.15			1.27									1.18			1.07
D3ZEY4	Dgkq	0.393404	0.58614		1.11	1.14	1.12	1	1.14	0.99	0.95	1.08	1.01	1.06	1.14	1.17	1.07	1.12	1.14	1.06	1.19	1.14	1.03	0.96	1.05	1.12	1.17	1.18	1.08	1.07	1.13	1.06	1.16	1.16
D3ZF13	Ndufab1	0.0333833	0.129699		1.07	1.04	1.05	1.27	1.29	1.25	1.23	1.16	1.17	1	1.02	0.98	1.21	1.21	1.14	1.16	1.16	1.15	1.07	1.01	1.04	0.99	0.98	1.01	1.19	1.19	1.19	0.81	0.82	0.82
D3ZF21	Gprin3	6.4459e-07	5.80249e-05		1.27	1.26	1.28	1.15	1.18	1.15	1.31	1.33	1.28	1.16	1.21	1.19	1.08	1.1	1.09	1.14	1.09	1.14	1.02	1.03	0.99	1.02	1.02	1.02	1.03	1.06	1.05	1.05	1.07	1.07
D3ZF26	Tnks1bp1	0.00444374	0.0299333		0.73	0.94	1.01	0.86	1	1.07	0.98	1.02	1.1	1.11	1.16	0.94	1.04	1.26	1.07	0.95	1.01	1.09	0.94	1.28	1.2	1.33	1.46	1.34	1.1	1.2	1.08	1.16	1.33	1.26
D3ZF45	Larp4b	0.409178	0.598837				0.95			0.93			1.04	1.08			1.18					1.02			1.22	1.08			1.02			1.07
D3ZF63	Wnt9a	0.302479	0.496049		1.25			1.18			1.02									1.22			0.66
D3ZF70	Fam83b	0.2397	0.430189		1.05	0.94	0.94	1.08	1.01	0.98	1.23	1.17	1.18	1.06	1.28	1.17	1.06	1.33	0.95	1.13	1.02	1.03	1.19	1.12	1.18	0.99	1.05	0.98	0.94	1.07	1.07	0.87	0.96	1.08
D3ZF86	Arfgef3	0.645937	0.787305		1.19	0.87	1.05	1.39	1.2	1.38	1.18	1.1	1.43	0.82	1.02	1.27	0.99	0.97	1.12	1.23	1.17	1.36	1.08	1.04	1.18	1.15	1.22	1.34	1	1.03	1.18	1	1.09	1.16
D3ZF97	Erlec1	0.131435	0.297108		1.03	0.95	0.88	1.04	1.17	1.1	0.93	0.81	0.82	1.16	1.11	1.17	1.15	1.19	1.1	1.15	0.93	0.9	1.26	1.16	1.06	1.09	1.1	1.04	1.07	1.11	1.08	1.22	1.25	1.19
D3ZF99	Mrpl55	0.0516842	0.169834		1.14	1.13	1.11	1.14	1	1.09	1.15	1.1	1.16	0.99	1.02	1.03	1.02	1.05	1.1	0.96	1.01	1.1	1.13	0.9	1	1.08	1.05	1	1.14	1.13	1.09	0.93	0.94	1.01
D3ZFA8	LOC100362366	0.518629	0.693794		1.21	1.16	1.19	0.97	1.1	1.05	0.79	0.96	0.86	1.25	0.98	0.99	0.96	0.93	1.01	1.22	1.16	1.16	0.83	1.03	0.84	0.99	1.2	1	1.01	1.14	1	1.07	1.08	1.11
D3ZFB6	Prrt2	0.274293	0.467962		1.05	1.04	1.05	1.16	1.14	1.14	1.13	1.14	1.12	1.11	1.1	1.11	1.27	1.22	1.26	1.18	1.17	1.18	1.03	1.07	1.01	1.07	1.03	1.11	1.26	1.23	1.23	1.01	0.98	1
D3ZFE9	LOC100359687	0.357455	0.549701		1.08	1.18	1.02	0.96	1.05	0.98	1.12	1.14	1.08	1.11	1.55	1.36	1.07	1.79	1.43	1.03	1.12	1.06	1.13	1.1	1.18	1.13	0.95	0.96	1.1	0.94	0.99	1.13	1.74	1.3
D3ZFF4	Lclat1	0.0402485	0.145986		1.11	1.12	1.11	1.22	1.17	1.19	1.16	1.18	1.11	1.07	1.02	1.08	1.14	1.13	1.17	1.17	1.2	1.16	0.94	0.99	0.9	1.05	1.05	1.03	1.25	1.24	1.2	0.86	0.88	0.88
D3ZFJ6	Lactb	0.788146	0.88303		1.01	1.04	0.81	1.07	1.09	0.87	1.63	1.34	1.12			0.96			1.17	0.97	0.87	0.65	1.51	1.18	1.56			0.98			0.97			1.16
D3ZFM3	Slc35f1	0.0019262	0.0164708		1.37	1.26	1.51	1.01	0.96	0.95	1.15	0.91	0.96	1.57		1.35	1.37		1.17	1.04	1.03	1.13	1.02	0.98	1.13	0.81		0.77	0.93		0.74	1.12		0.98
D3ZFP6	Ticrr	0.443616	0.630408				0.79			0.7			0.82									0.64			1.36
D3ZFQ3	Nubpl	0.000280145	0.00378961		1.12	1.01	1.01	1.1	0.97	1	0.82	0.85	0.78	1.25	1.16	1.02	1.07	0.95	0.88	1.25	1.06	1.11	1.37	1.48	1.42	1.14	1.25	1.22	0.99	1.06	0.97	1.5	1.47	1.28
D3ZFQ5	Cdh9	0.350038	0.542592		0.69			0.84			1.08									0.8			1.49
D3ZFQ8	Cyc1	0.289785	0.483235		1.15	1.11	1.08	1.11	1.2	1.1	1.22	1.21	1.19	1.13	1.07	1.03	1.2	1.27	1.12	1.22	1.1	1.19	1.05	1.08	1.08	1.11	1.05	1.14	1.17	1.14	1.12	1.17	1.14	1.07
D3ZFR9	Rdh13	0.13142	0.297108		1.19	1.18	1.16	1.13	1.14	1.1	1.01	1.04	1.01	1.14	1.12	1.15	0.98	1	1.05	1.18	1.11	1.09	0.91	0.92	0.92	1.03	1.07	1.08	1.07	1.11	1.1	1.08	1.04	1.05
D3ZFX4	Pgm3	0.702861	0.825395		1.13	1.19	1.3	1.18	1.16	1.18	1.07	1.09	1.1	1.08	1.02	0.99	1.07	1.01	1.05	1.14	1.19	1.24	1.02	1.11	1.14	1.12	1.04	1.09	1.08	1.03	1.12	1	1.03	1.1
D3ZFY0	Sephs1	0.124765	0.28874		0.84			0.89			0.77			1.24			0.98			0.96			0.79			1.6			1.11			1.47
D3ZFY8	Ube2v1	0.0512383	0.168954		1.1	1.18	1.11	1.14	1.13	1.08	1.2	1.05	1.21	1		1.18	1.02		1.31	1.1	1.13	1.27	0.93	1.04	1.04	0.84		1	0.73		1.12	0.95		1.31
D3ZG10	D3ZG10	0.39596	0.58802			0.94	0.87		1.21	0.91		0.92	1.17			1.16			1.13		0.95	1.04		0.93	1.25			1.03			1.21			1.31
D3ZG43	Ndufs3	0.005671	0.0364638		1	0.88	0.76	1.2	0.98	0.95	0.93	0.82	1	0.86	0.98	0.87	0.93	1.14	0.95	1.3	1.15	0.99	1.02	0.92	0.78	1.3	1.11	1.23	1.27	1.1	1.31	1.07	0.97	1.03
D3ZG78	Zzef1	0.678623	0.811561		0.75			1			0.98									0.89			1
D3ZG85	Cdkl5	0.0172456	0.0827354		1.07	1.08	1.09	1.04	1.01	1.08	1.16	1.09	1.11	0.92	1.08	0.96	0.99	1.11	0.98	1.13	1.01	1.11	1.11	1.14	1.03	1.05	1.28	1.04	1.01	1.21	1.08	1.18	1.31	1.24
D3ZG95	Micu3	0.0153368	0.0765244		1.04	1.51	1.12	1.06	1.25	0.86	1.05	0.66	0.84	0.69	0.99	0.62	0.79	1.05	0.17	1.22	0.98	1.07	1.32	0.79	1.04	0.96	1.13	0.59	2.08	1.4	3.02	2.3	1.27	3.41
D3ZGE6	Cttn	0.14505	0.31678		1.19	1.18	0.99	1.02	1.02	0.92	1.1	1.07	1.02	1.14	1.09	1.12	1.09	1.15	1.15	1.17	1.13	1.09	1.25	1.19	1.08	1.19	1.27	1.12	1.08	0.97	1	1.13	1.1	1.14
D3ZGH1	Olr441	0.443506	0.630408			1.11	1.09		1.15	1.07		1.36	1.1								1.31	1.07		0.77	1.16
D3ZGJ1	Ildr2	0.000322168	0.00422216		0.99	1.04		0.92	1.12		0.93	0.98		1.05	1.07		1	1.08		0.99	1.02		1.11	1.2		1.21	1.2		1.07	1.05		1.37	1.3
D3ZGL1	Arhgap25	0.449256	0.634418		0.84	0.89		0.96	1.15		1.06	1.2		1.09	1.18	1.31	1.41	1.26	1.36	1	1.05		1.03	1.18		0.98	0.96	0.98	1.42	1.3	1.13	0.9	1.1	1.03
D3ZGM8	Ttpal	0.992546	0.995966				0.9			1.14			0.99			1.12			1.23			0.97			1.16			0.93			1.1			1.25
D3ZGN2	Cpne5	0.974084	0.987042		1.14	1.26	1.18	1.23	1.11	1.12	1.22	1.24	1.32	0.93	0.99	1.12	1.03	1.13	1.11	1.21	1.16	1.14	1.22	1	1.11	1.24	1.13	1.11	1.19	1.16	1.15	1.1	1.06	1.09
D3ZGN7	Mical3	0.606501	0.759815		1.04	1.07	0.97	1.02	1.06	1	1.21	1.11	1.13	0.92	0.95	1.07	0.99	1.09	1.1	1.09	1.07	1.07	1.31	1.02	1.08	0.96	1	0.91	1.03	1.11	1	0.93	0.94	0.99
D3ZGQ2	Tk2	0.128138	0.293166			0.95			1.02			1.08		1.28	1.06		1.14	0.95			1.04			1.02		1.42	1.16		1.12	1.06		1.28	1.14
D3ZGS3	Ocrl	3.3909e-05	0.000799446		1.06	1.12	1.15	1.18	1.22	1.28	1.21	1.16	1.27	1.25	1.12	1.1	1.17	1.12	1.14	1.11	1.08	1.09	1.18	1.04	1.14	1.01	1.01	0.92	1.01	1.06	0.99	1.08	1.06	1.03
D3ZGW2	Ap1g2	0.10507	0.260101											1.29			1.29									0.81			1.11			1.09
D3ZGY1	Pym1	0.312884	0.5074		1.02	0.99		0.92	1.04		1	1.15			0.65	1.04		0.82	1.22	1.07	1.07		0.94	1.02			1.09	1.15		1	1.13		0.79	1.23
D3ZGY2	Otud6b	0.00223297	0.0180056		1.1	1.04	1.07	1.09	1.02	1.06	1.11	1.06	1.08	0.89	0.91	0.89	1.01	1.01	1	1.19	1.15	1.17	0.96	0.95	0.97	1.16	1.16	1.19	1.25	1.23	1.24	1.12	1.13	1.13
D3ZH14	Tmcc1	0.98965	0.994662												1.09			0.98									0.94			1.07			1.1
D3ZH27	LOC100910067	0.713596	0.832472		1.02		0.92	1.15		0.97	1.17		1.56	1.39	0.86	1.14	1.74	0.95	1.11	1.06		0.99	1.05		1.23	1.34	1.12	1.38	1.28	0.97	1.05	1.42	0.86	0.81
D3ZH36	Elfn2	0.228929	0.418576		0.85	0.94	0.71	0.78	0.95	0.99	0.97	1.17	1.19	0.91	1	1.13	0.97	0.99	0.95	0.79	0.98	1.05	0.93	1.36	1.09	0.92	1.06	1.01	1.29	1.05	1.06	0.91	1.11	0.85
D3ZH39	Ephb3	2.74604e-05	0.000679783		1.23	1.18	1.15	1.26	1.25	1.11	1.27	1.26	1.11	1.22	1.16	1.12	1.21	1.18	1.16	1.21	1.15	1.11	1.1	1.04	1.07	0.95	0.98	1	1.15	1.12	1.09	1.04	0.99	1.08
D3ZH40	Otud7b	0.0298279	0.120455												0.96	1.01		0.77	0.84								1.16	1.16		1.43	1.28		1.01	0.99
D3ZH41	Ckap4	0.0084891	0.0488715		0.9	0.91	0.92	0.84	0.86	0.86	0.9	0.91	0.93	1.23	1.19	1.14	1.22	1.23	1.19	0.89	0.92	0.92	1.48	1.54	1.48	1.15	1.18	1.19	1.08	1.09	1.1	1.42	1.44	1.41
D3ZH75	Akt1s1	0.00207175	0.0173048		1.12	1.18	1.17	1.27	1.22	1.38	1.29	1.6	1.34	1.15		1.09	1.16		1.23	1.01	1.09	1.04	1.17	1.32	1.2	1.08		1.1	1.12		1.07	1.07		1.12
D3ZH78	Gprin2	0.489367	0.669979		1.47	1.21	1.26	1.35	1.12	1.12	1.42	1.19	1.39							1.36	1.17	1.22	1.26	1.18	1.17
D3ZHA0	Flnc	0.698543	0.823363		1.03	0.94	1.07	1.04	0.9	1.04	1.13	1.18	1.16	1.15	0.99	0.97	1.16	1.26	1.41	1.16	1.02	1.23	1.19	1.15	1.45	1.03	0.9	1.01	0.93	0.9	1.12	1.22	1.18	1.28
D3ZHA7	Myl6b	0.0633841	0.192449				1.03			1.07			1.08		1.32	1.17		1.56	1.12			0.94			1.03		0.99	0.98		1.32	1.17		0.86	0.94
D3ZHC4	Hebp2	0.186114	0.368141		0.85			1.28			0.85									0.89			0.32
D3ZHD3	Pet100	0.107555	0.264007		0.71		1.21	0.99		1.51	0.89		1.06		1.21			1.15		0.76		0.61	1.01		1.1		0.98			0.71			1.28
D3ZHG0	Hacd2	0.344951	0.537907		0.84	1.02	0.86	0.81	1.07	1.01	1.07	1.17	1.27	1.19	1.25	1.4	1.06	1.21	1.19	0.81	0.89	0.94	1.17	1.2	1.48	0.92	0.98	0.92	1.01	1.14	1.07	0.97	1.03	1.01
D3ZHG4	Osbp2	0.795817	0.887662			0.97	0.94		0.93	1.02		1.45	1.02		1.16	0.96		1.15	0.99		0.93	1.03		1.2	1		1.13	1.07		0.83	0.96		1.3	0.97
D3ZHH5	Ccdc158	0.0974682	0.24966		1.01			1.04			0.95			1.19		1.2	1.17		1.17	1.12			1			0.93		0.93	1.06		1.13	1.04		1.12
D3ZHK4	Rb1cc1	0.241236	0.431957		0.92	0.91	0.91	0.98	0.91	1.03	1.16	1.07	1.08			0.91			1	1.02	0.97	0.92	1.2	1.01	1.21			0.97			1.06			0.98
D3ZHL6	Map4k5	0.9009	0.94881			1			1.11			1.07		1.36			1.28				1.05			1.12		1.25			1.46			0.98
D3ZHM7	Dnttip2	0.0454825	0.157582		0.92	1.01	0.82	0.88	0.9	0.8	1.08	1.24	0.98	0.98	1.2	1.66	1.05	0.68	0.56	1.03	0.85	0.89	1.15	1.31	1.19	1.22	1.14	1.26	0.92	1.32	0.98	1.07	1.57	1.21
D3ZHQ1	Dpp8	0.685395	0.815719		0.88	0.97	0.86	0.99	1.02	0.92	0.97	1.09	1.16	1.29	0.57	0.81	0.93	0.96	1.1	0.96	0.8	0.82	1.22	1.14	1.44	0.85	0.86	0.81	1	1.02	0.93	1.14	0.87	1.04
D3ZHV7	Sdsl	0.763956	0.868307		1.14	1	1.15	1.26	1.2	1.08	1.26	0.96	1.07	0.97	0.92	1.01	1.07	1.07	1.07	1.31	1.13	1.26	1.07	0.84	0.86	1.1	1.2	1.25	1.03	1.04	1.2	1.08	0.99	1.13
D3ZHW0	Dhx29	0.716034	0.834487											0.92			0.91									0.85			1.31			0.83
D3ZHX3	Diras2	7.66711e-05	0.00151839		1.11	1.13	1.13	1.1	1.12	1.14	1.07	1.1	1.16	1.4	1.36	1.45	1.32	1.32	1.34	1.07	1.11	1.07	1.06	1.05	1.08	0.9	0.9	0.9	0.97	0.99	1.02	1.16	1.11	1.12
D3ZHY9	Rasal1	0.955261	0.976749		1.31	1.35	1.17	1.16	1.17	1.11	0.99	0.97	0.98	1.03	1.1	0.98	0.98	1.05	0.98	1.24	1.27	1.15	0.84	0.81	0.93	1.03	1.15	1.16	1.23	1.17	1.23	1.08	1.07	1.06
D3ZHZ3	Osbpl3	0.79249	0.885293		1.02	1.15	1.08	1.1	1.02	1.26	1.17	1.01	1.42	0.52			0.77			1.09	1	1.02	1.02	1.13	1.38	0.75			0.9			0.74
D3ZI07	Kif3b	0.00107973	0.0106915		0.97	0.97	1	0.97	1.04	1.01	0.99	1	0.99	0.95	0.94	0.95	1.12	1.05	1.04	1.18	1.14	1.14	1.65	1.53	1.38	1.03	1.06	1.04	0.97	0.94	0.95	1.34	1.46	1.39
D3ZI16	Cops6	0.298078	0.4916		1.01	1.18		0.96	1.08		1.04	1.11		0.77	1.11	1.1	1.04	1.2	1.09	1.06	1.16		1.3	1.19		0.75	1.21	1.19	1.12	1.35	1.14	0.84	1.13	1.18
D3ZI74	Nat14	0.359359	0.551686											0.95			2.2									1.18			1.05			1.18
D3ZIC4	Ppp1r12b	0.410666	0.600023		1.36	1.09	1.06	1.27	1.05	1.02	1.33	1.13	1.16	1.04	1.01	1.21	1.28	1.27	1.43	1.19	1.12	1.12	1.07	1.18	1.16	0.98	0.96	1.14	1.26	1.3	1.33	1.08	1.09	1.14
D3ZIE9	Aldh18a1	6.89957e-05	0.00141492		1.13	1.16	1.27	1.14	1.16	1.14	1.19	1.17	1.14	1.16	1.15	1.09	1.11	1.13	1.13	1.03	1.07	1.16	1.11	1.11	1.05	0.98	1.03	0.95	1.06	1.17	1.13	0.99	1.01	1.01
D3ZII1	Rftn2	0.0739039	0.211747		1.25	1.31	1.32	1.13	1.2	1.3	1.06	1.03	1.15	1.1	1.22	1.18	0.97	1.04	1.05	1.19	1.17	1.27	0.98	0.9	1.03	1.11	1.06	1.11	1.01	1.04	1.09	1.07	1.1	1.13
D3ZIJ5	Dpm3	0.955631	0.976749											1.06	0.98		1.03	1.39								1.05	1.18		0.98	1.32		1.03	1.07
D3ZIM7	Fam177a1	0.057529	0.181072		0.92	0.88	0.98	0.98	1.03	0.7	1.06	1	0.97	0.65	0.58	1.21	0.92	0.89	1.14	1.1	0.95	0.87	1.42	1.31	0.95	0.96	1.05	1.32	0.98	1	1.13	0.79	0.82	1.29
D3ZIN7	Mrps23	0.398003	0.589269		1.05	0.98	1.39	0.92	0.85	1.02	0.98	1.01	1.05	1.18	1.19	1.23	0.97	1.17	1.03	0.88	0.91	1.06	1.07	1.1	1.33	1.28	1.17	1.36	0.97	0.9	0.96	1.24	1.29	1.28
D3ZIP8	Endod1	1.65213e-10	8.17969e-07		1.18	1.13	1.19	1.18	1.16	1.2	1.18	1.19	1.2	1.17	1.23	1.22	1.1	1.13	1.12	1.08	1.06	1.08	0.99	1.02	1.03	1.03	1.07	1.06	1.05	1.09	1.1	1.02	1.03	1.02
D3ZIT4	Anapc7	0.328935	0.52275			1.32			1.19			1.08									1.22			0.9
D3ZIY3	Ythdf3	0.199212	0.384222		1.08	1.06	1.36	1.15	1.18	1.29	0.98	0.98	1.05	1.28	1.99		0.99	1.95		1.04	1.07	0.99	0.92	1	1.4	1.06	1.25		1.05	1.58		0.96	1.17
D3ZJ01	RGD1307235	0.0615914	0.1887		1.01	1.08	1.05	1.05	1.09	1.08	1.18	1.17	1.17	1.04	1.04	1.1	1.09	1.07	1.17	1.11	1.14	1.08	1.02	1.03	1.06	1.06	1.08	1.03	1.06	1.06	1.13	0.98	0.98	1.02
D3ZJ32	Esyt2	0.0439779	0.154671		1.12	1.24		1.01	1.24		1.02	1.33		0.89	1.13	0.85	0.9	1.05	0.97	1.16	1.35		0.93	1.2		1.43	1.63	1.63	1.04	1.22	1.09	0.98	1.21	1.06
D3ZJ86	Slc9a6	0.166411	0.344585		1.08	0.98	1.03	0.94	0.95	0.82	0.95	1.14	0.81	1.21	1.1	1.43	1.65	1.78	1.56	1.16	0.95	0.95	1.32	1.68	1.1	0.74	0.76	0.88	0.78	0.74	0.76	1.18	1.14	1.19
D3ZJ91	Ddhd2	0.0298267	0.120455				1.15			1.25			1.34	1.21			1.23					0.76			1.17	1.05			1.05			1.05
D3ZJB8	Arih2	0.351798	0.544639		1.09	0.99	1.35	1.12	1.1	1.32	1.12	1.12	1.21							1.15	0.9	1.32	1.14	0.94	1.1
D3ZJD3	LOC100362069	0.00609175	0.0383556		1.13	1.15	1.06	1.01	1.03	0.99	0.94	1	0.96	0.84	1.02	0.92	0.87	0.95	0.89	1.14	1.09	1.21	0.91	0.85	0.94	1.2	1.19	1.12	1.21	1.16	1.16	1.07	1.11	1.11
D3ZJF9	Gla	0.210022	0.396423		0.97			1.07			0.98				1.24			1.32		1.03			1.08				0.95			0.94			1.1
D3ZJG3	P4htm	0.468498	0.651318												1.09			1.25									1.28			1.24			1.14
D3ZJG4	Pacs2	0.507039	0.683833			1.22	0.87		1.11	0.86		1.29	1.23								1.29	0.88		1.25	1.27
D3ZJH2	Sugp2	0.976737	0.988315		0.89			0.98			0.98									0.57			1.61
D3ZJK6	Trappc9	0.514905	0.689965		1.02	1.31	1.4	0.94	1.15	1.15	0.89	1.1	0.93	1.03	0.83	0.97	1.03	0.92	0.96	1.02	1.2	1.2	0.9	0.93	0.92	1.14	1	1.17	1.03	0.95	1.16	1.21	1.02	1.2
D3ZJP6	Myo10	0.91253	0.953967		0.94	1.13	1.13	0.94	1.04	1.15	1.01	1.06	1.09							0.94	1.14	1.16	0.95	1.01	1.08
D3ZJR1	Eps15l1	0.336808	0.529882		1.39	1.34	1.41	1.09	1.16	1.19	1.03	1.22	1.05	1.03	1.06	1.1	0.91	0.9	1.07	1.05	1.06	1.1	1.05	1.15	1.05	1.19	1.17	0.99	1.07	1.02	0.96	1.13	1.08	1.14
D3ZJR6	Smcr8	0.000403455	0.00499376		1.14	1.09	1.14	1.21	1.14	1.18	1.13	1.09	1.13	1.15	1.18	1.15	1.21	1.21	1.25	1.12	1.07	1.12	1.1	1.14	1.13	1.04	1.04	1.04	1.03	1.04	1.03	1.14	1.15	1.16
D3ZJX5	Timm50	0.0127441	0.0670519		0.91	1.17	1.11	0.95	1.06	1.16	0.93	1.14	1.09	0.98	0.92	0.93	1.13	1.17	1.03	1.05	1.17	1.1	1.31	1.02	1.19	1.01	1.09	1.1	1.17	1.19	1.13	1.16	1.15	1.12
D3ZJY1	Mrpl28	0.342329	0.536013		0.89	0.85	0.89	1.08	1.05	1.11	1.15	1.13	1.2	1.11	1.17	1.06	1.25	1.28	1.23	1.11	1.07	1.07	1.25	1.24	1.23	1.07	1.04	1.25	1.12	1.12	1.17	1.07	1.09	1.06
D3ZJZ0	Tmem205	0.731101	0.843748			1.02	0.86		1.01	1.26		1.01	1.24	1.07			0.95				0.95	1.12		0.83	1.12	1.18			1.01			0.96
D3ZK41	Slitrk2	0.651946	0.79193		1.03	0.95	1.27	0.94	0.97	1.17	1.13	1.09	1.11		1.05	1.07		1.17	0.82	1.05	0.97	1.08	0.98	0.91	1.23		1.26	1.06		1.1	1.11		1.17	1
D3ZK56	Rap2c	0.0977259	0.2499			1.54	1.36		1.49	1.45		1.32	1.29								1.34	1.4		1.14	1.16
D3ZK73	Cul4b	0.000201295	0.00296611		0.94	0.93	0.94	0.85	0.83	0.86	0.87	0.85	0.85	1.08	1.11	1.08	1.14	1.16	1.12	0.98	0.97	0.98	1.23	1.2	1.19	1.23	1.25	1.25	1.11	1.09	1.1	1.34	1.35	1.32
D3ZK93	Gsg1l	0.2234	0.412706		1.07	1.18	1.16	1.22	1.07	1.04	1.28	1.22	0.98	1.11		1.03	1.22		1.19	1.18	1.05	1.33	1.25	1.1	1.3	1.22		1.05	1.23		0.95	1.54		1.16
D3ZKB4	Arhgef4	0.870427	0.934002			1.24	1.11		0.76	0.6		1.85	1.62								0.93	0.83		1.39	1.27
D3ZKG1	Mut	1.40955e-05	0.000425528		1.15	1.14	1.18	1.19	1.19	1.24	1.18	1.16	1.21	1.23	1.17	1.25	1.12	1.09	1.17	1.19	1.16	1.17	1.05	1.08	1.12	1	1.11	0.97	1.03	1.03	1.01	0.95	0.97	0.99
D3ZKG3	Sec14l1	0.224291	0.413735		0.99		1.12	1.05		1.05	1.24		1.06							0.98		0.98	1.07		1.07
D3ZKG5	Parvb	0.642868	0.786275		1	1.01	0.99	0.99	1	0.89	1.18	1.26	1.46							0.85	1.03	0.97	1.37	1.49	1.33
D3ZKG7	Inpp5f	0.914218	0.954736		0.92			0.87			1.12									0.74			1.31
D3ZKH6	Rabgap1l	0.292764	0.486238		1.24	1.22	1.26	1.16	1.14	1.19	1.04	1.06	1.05	1.01	1.07	1.12	1.01	1.04	1.05	1.22	1.19	1.21	0.94	0.93	0.96	1.02	1.03	1.08	1.12	1.12	1.1	1.04	1.06	1.13
D3ZKI5	Phf3	0.913059	0.954141			0.88	0.78		1.19	1.07		1.16	1.27			1.04			1.15		0.99	1.01		1.25	1.46			0.96			1.06			0.84
D3ZKJ8	Neil3	0.593249	0.752157		0.79	0.95		0.89	0.8		1.34	1.3		0.98		1.17	1.06		1.06	0.96	0.86		1.38	1.41		0.88		0.86	0.91		0.88	0.88		0.97
D3ZKK3	Cnst	0.0500419	0.16652												1.14			1.05									0.93			0.86			0.97
D3ZKP9	Cacna2d1	0.152897	0.327676		1.05	1.06	1.07	1.12	1.11	1.12	1.1	1.09	1.11	0.95	0.96	0.98	1.04	1.04	1.04	1.12	1.12	1.11	0.93	0.94	0.98	1.15	1.13	1.12	1.26	1.22	1.2	1.06	1.09	1.08
D3ZKQ4	Rabl6	0.116641	0.276403		1.15	1.12	1.09	1.08	1.1	1.13	1.03	1.08	1.04	0.91	0.93	1.11	0.96	0.97	0.99	1.16	1.13	1.13	0.87	0.87	0.85	1	0.99	0.95	1.09	1.08	1.01	0.93	0.94	0.91
D3ZKT0	Tamm41	0.473474	0.655712		1.08	1.04	1.13	1.07	1.02	1.11	1.08	1.16	1.16	1.09	1.04	1.11	1.07	0.96	1	1.08	1.13	1.14	1.11	1	0.99	1.1	1.06	1.11	1.18	1.09	1.1	1.05	1.07	1.12
D3ZKT6	Fam217a	0.514359	0.689654		1.19	1.27	1	0.97	1.05	1.15	0.91	0.97	1.32	0.85	0.85	0.83	1.3	0.74	1.05	1.03	1.08	1.08	1.01	1	0.93	1.22	0.91	1.03	1.34	0.95	1.24	1.02	0.96	1.07
D3ZKX8	Fam169a	0.770313	0.871823											1.08		1.16	1.12		1.22							1.14		1.01	1.23		1.17	1.24		1.2
D3ZKY5	Zc3h3	0.201677	0.386566													1.1			0.95									1.41			1.09			1.11
D3ZL11	Rbsn	0.907258	0.95199		1.28	1.17	1.25	1.19	1.04	1.09	1.03	0.93	0.91	1.16	1	1.05	1.06	1.03	1.04	1.19	1.13	1.11	0.87	0.88	0.83	1.21	1.19	1.14	1.16	1.23	1.14	1.05	1.09	1.13
D3ZL39	LOC103692531	0.51161	0.687816		1.17		1.16	1.22		1.23	1.05		1.19	0.88	0.93		0.94	1.08		1.19		1.2	1.07		0.97	1.09	1.01		1.1	1.05		0.96	0.95
D3ZL45	RGD1560784	0.370439	0.564148												1.23			0.93									1.32			1.27			1.04
D3ZL50	Ttc37	0.147231	0.320413		0.85	1.03	1.08	0.93	0.65	0.97	1.24	1.84	1.31	0.83	1.06	0.78	0.92	0.87	0.7	0.98	0.79	1	1	1.53	1.36	1.2	1.35	1.08	1.1	1.1	0.95	1.08	1.18	0.93
D3ZL57	Usp6nl	0.0212479	0.0958964		0.91		0.85	0.96		0.93	1.01		1.05							1.06		1	1.17		1.05
D3ZL85	Hccs	0.856765	0.924912		0.89	0.95	0.87	1.07	1.07	1.03	1.24	1.16	1.14	1.12	1.07	1.03	1.3	1.19	1.27	0.97	1.06	1	1.38	1.29	1.24	0.91	0.96	0.92	1.14	1.12	1.12	1.14	1.11	1.18
D3ZL86	Heatr1	0.970911	0.985037											1			1.09									1.15			0.88			1.14
D3ZLD5	Golga3	0.000345652	0.00443472		0.99	1.08	1.02	1.08	1.12	1.04	1.18	1.15	1.13	1.05	0.94	1.04	1.11	1.18	1.1	1.16	1.14	1.07	1.13	1.09	1.05	1.41	1.42	1.27	1.29	1.3	1.18	1.26	1.25	1.3
D3ZLH5	Plxnb3	0.585057	0.745386			1.04			0.94			0.88			1.19			1.21			0.97			1.07			1.18			1.17			1.03
D3ZLI9	Pdzd4	0.624183	0.773163		0.87			1.72			1.05									1.09			1.06
D3ZLK2	Rasl12	0.652441	0.791975		0.92		1.02	0.98		1.03	1.15		1.1							0.98		0.96	1.09		1.22
D3ZLK9	Naxd	0.00241731	0.0190272		1.21	1.23	1.22	1.2	1.26	1.26	1.21	1.24	1.27	1.05	1.06	1.05	1.06	1.11	1.11	1.17	1.15	1.17	1.14	1.08	1.12	1.08	1.02	1.03	1.07	1.06	1.06	1.02	1.02	1.02
D3ZLL8	Rps15al4	0.00520715	0.0339665		1.27	1.3	1.26	1.31	1.31	1.29	1.07	1.2	1.18	1.12	1.11	1.15	0.98	0.91	1.03	1.2	1.16	1.15	0.9	0.94	0.91	1.03	1.08	1	1.13	1.15	1.1	0.87	0.84	0.92
D3ZLM5	Nhlrc2	0.0804126	0.223422				1.09			1.1			1.44	1.07	1.04		1.25	1.06				1.03			1	1.02	1.27		1.06	1.09		1.03	0.9
D3ZLM8	Rax	0.813212	0.900316											0.96		1.07	0.89		1.4							1.04		1.49	1.04		1.03	1.02		0.96
D3ZLN7	Commd2	0.680899	0.812909		1.01	1.02	1.05	1.09	1.1	1.09	1.07	1.11	1.08	1.21	1.24	1.42	1.12	1.09	1.1	1.15	1.15	1.11	1.29	1.38	1.25	1.16	1.13	1.08	0.93	0.91	0.89	1.06	1.06	1.04
D3ZLQ6	Ints8	0.389602	0.581611		1.04	1.05	1.13	1.17	1.2	1.83	1.37	1.26	2.32	1.11	0.92		1.22	1.25		1.23	1.24	1.91	1.03	0.96	1.61	1.1	0.94		1.16	1.22		1.11	0.88
D3ZLQ8	Usp20	0.00511293	0.03344											0.92		0.98	1.19		1.14							1.51		1.46	1.16		1.2	1.41		1.37
D3ZLS5	Hectd1	0.964479	0.980924		1.14	1.16	1.05	1.16	1.14	1.14	1.12	1.09	1.12	1.61			0.98			1.17	1.12	1.15	1.07	1.11	1.06	1.21			1.17			1.29
D3ZLT1	Ndufb7	0.0704406	0.205148		1.04	1.09	1.08	1.04	1.14	1.16	1.1	1.12	1.16	1	1.16	1.04	0.93	1.24	1.11	1.02	1.09	1.08	1.4	1.42	1.3	1.08	1.19	1.16	1.16	1.09	1.07	1.01	1.32	1.15
D3ZLU0	C2cd4c	0.273662	0.467474		1.01	1.12	0.98	1	1.07	1.01	1.11	1.15	1.09	1.03	1	1.12	1.04	0.98	1.03	1.1	1.07	1.05	1.02	1.27	1.18	1.04	1.11	1.04	1.07	1.01	1.04	1.06	1.15	0.95
D3ZLU5	Tspyl5	0.100562	0.25325			0.93			0.86			1.08									1.09			1.28
D3ZLX3	Mob2	0.377914	0.5717											1.05			1.03									1.12			1.01			1.1
D3ZLZ3	LOC688842	0.348371	0.541148											0.76			1.04									0.94			1.01			1.01
D3ZM03	Vma21	0.0018207	0.0157043			0.9	0.93		0.84	0.91		0.94	1	1.01	1.03	1.15	1.01	1.1	1.21		0.93	0.99		1.08	1.14	1.21	1.18	1.28	1.06	1.04	1.1	1.26	1.21	1.38
D3ZM09	Sars2	0.598785	0.756851		1.19	1.1	1.14	0.96	1.03	1.03	1.19	1.16	1.04	1.2	1.02	1.22	1.1	0.99	1.11	1.11	1.1	1.14	1.11	1.05	1.03	0.96	1.1	1.14	1.12	1.12	1.09	1.01	1.08	1.09
D3ZM21	Comtd1	0.302715	0.496273		0.96	0.98	1	1.07	1.08	1.02	0.98	1.01	1.06	1.47	1.21	1.35	1.24	1.21	1.22	1.13	1.21	1.11	1.2	1.24	1.16	0.9	1.18	1.06	0.83	0.9	0.93	1.07	1.11	1.01
D3ZM38	Spata31d1d	0.226747	0.415941				0.96			0.94			1.3		1.23			1				1.18			1.32		0.72			0.84			0.84
D3ZM39	Dsg1	0.489459	0.669979		1.14	1.24	1.47	1.36	1.4	1.69	0.85	0.88	0.8	0.55	0.79		0.92	1.01		1.25	1.31	1.52	0.7	0.81	0.92	0.98	0.78		0.87	0.79		0.86	1.03
D3ZM69	Epb41l2	0.192145	0.375123		1.18	1.16	1.23	1.07	1.12	1.07	1.15	1.15	1.07	1.03	1.03	1.09	1.06	1.12	1.11	1.06	1.07	1.09	1.02	0.95	1.04	1.05	1.11	1.12	1.15	1.16	1.17	1.08	1.05	1.1
D3ZMD4	Ccdc85a	0.0304716	0.122455		0.92	0.87	0.9	0.94	0.93	0.89	1.03	1.09	1.14		1.06	1.23		1.03	1.09	0.88	0.98	0.87	1.28	1.11	1.34		1.23	1.2		1.1	1.06		1.23	1.52
D3ZME7	Hscb	0.0001122	0.00197688		1.03	0.93	0.95	1.03	1.05	0.89	1.1	1.08	0.96	1.12	0.96	0.94	1.13	1.09	1.09	1.13	1.04	0.98	1.18	1.13	1.15	1.22	1.1	1.21	1.09	1.17	1.2	1.28	1.23	1.32
D3ZMJ4	Ankrd13c	0.138325	0.307381			1.05			0.95			1.1									1.09			1.3
D3ZMJ7	Wnk2	0.0703237	0.205138		1.22	0.83	0.94	1.06	0.92	1.12	1.15	0.99	0.95	1.03	1.07		1.12	0.92		1.15	0.99	1.04	1.36	1.24	1.18	0.94	1.05		1.12	1.09		1.1	1.08
D3ZMK9	Prag1	0.445608	0.63215		0.99			0.77			0.92									1.03			0.89
D3ZML2	Brsk2	0.299387	0.492283		1.07	1.09	1.05	1.05	1.09	1.01	1.09	1.16	1.06	1.08	1.1	1.04	1.14	1.18	1.11	1.08	1.13	1.11	1.17	1.24	1.16	1.12	1.06	1.1	1.06	1.06	1.07	1.07	1.14	1.04
D3ZMM2	Wdr90	0.326147	0.519974		1.15			1.11			1.23									1.09			1.15
D3ZMR1	Tomm7	0.167195	0.345918		1.26		0.97	1.16		1.07	1.17		1.19	0.94	0.97	0.99	1.08	1.28	1.03	1.09		1.11	0.9		0.91	1.27	1.24	1.09	1.43	1.31	1.16	1.36	1.28	1.16
D3ZMR2	Uhrf1bp1	0.33142	0.524731		0.79	1.03	1.03	0.89	1.26	1.39	1	1.2	1.29	0.97	1		1.09	0.91		1.04	1.18	1.01	1.01	1.13	1.11	1.05	1.23		1.13	1.16		1.11	1.13
D3ZMR9	Mrpl21	0.819704	0.902351		0.94			1.01			1.14			0.92		1.1	1.18		1.07	1.02			1.07			0.98		1.01	1.1		0.99	1.09		1.05
D3ZMS1	Sf3b2	0.0462126	0.15933													1.5			1.28									0.55			0.77			0.82
D3ZMS4	Arhgap26	0.287177	0.480829		1.1	1.14	1.11	1.06	1.12	1.09	1.08	1.11	1.07	1.05	1.01	1.02	1.19	1.1	1.15	1.13	1.09	1.11	1.06	1.03	1	1.15	1.16	1.18	1.16	1.15	1.18	1.15	1.05	1.12
D3ZMS5	Tiam2	0.670257	0.806034			0.85			0.81			1.14		0.61	1.24		0.92	1.01			0.82			0.81		0.87	0.76		1.03	1.28		0.7	1.01
D3ZMW3	Msto1	0.150955	0.325513			0.95			1.11			1.06									1.14			1.15
D3ZMX6	Sntb2	0.0807455	0.223961		1			1.06			1.04									0.98			0.89
D3ZMY7	Nt5c2	0.361053	0.553571											1.02			1.13									0.88			1.16			0.91
D3ZMY8	Pcnt	0.184159	0.36632		1.12			1.16			1.31									1.08			1.12
D3ZN19	Rnf121	0.4253	0.612823		1.17			1.05			1.15									1.16			0.97
D3ZN27	Dnajc13	0.00237823	0.0188696		1.14	1.04	1.1	0.93	0.78	0.93	0.95	0.85	0.89	0.95	0.96	0.98	0.91	0.9	0.89	1.25	1.33	1.25	0.89	0.74	0.85	1.36	1.2	1.42	1.09	1.09	1.08	1.2	1.21	1.19
D3ZN39	Usp8	0.776014	0.87558			0.91			2.06			0.74									1.78			0.51
D3ZN41	Atp10d	0.355685	0.548314												0.71			0.78									0.89			1			0.66
D3ZN43	Ndufaf6	0.0524738	0.170822											1.64			1.32									1.08			0.96			0.94
D3ZN76	Sec16a	0.234239	0.423686													0.96			1.1									0.91			0.96			1
D3ZN79	LOC686074	0.0103872	0.0568619		0.97	0.96	1.04	1.01	1.06	0.95	1.14	1.11	0.98	0.98			1.26			1.13	1.16	1.05	0.96	1.02	1.1	2.21			1.51			1.56
D3ZN95	Hcfc1	0.00818477	0.0476179		1.08	1.09	0.99	1	1.04	0.94	1.05	1.07	1.06	0.8	0.82	0.8	1.01	1	1.01	1.21	1.15	1.06	0.96	0.88	0.88	1.12	1.09	1.12	1.17	1.16	1.21	1.13	1.17	1.17
D3ZN99	Adgrb2	0.117914	0.278067		1.01	1.06	1.14	0.94	1.08	1.04	0.99	1.06	1.16	1.03	1.09	1.11	1.14	1	1.31	0.95	1.04	1.22	1.06	1	1.03	1.09	1.02	1.2	0.96	1.02	0.96	0.99	0.89	0.97
D3ZNC9	2017-03-04	0.633594	0.780523			0.76	1.01		0.98	1.02		1.6	1.52	1.05		1.13	1.61		1.13		0.79	0.86		1.42	1.65	0.81		1.2	0.85		1.1	1.64		1.04
D3ZNK1	Mtx3	8.45233e-06	0.000314643		1.18	1.13	1.19	1.16	1.05	1.22	1.21	1.12	1.23	1.43	1.34	1.6	1.24	1.25	1.38	1.04	1.11	1.05	1.13	1.09	1.21	0.87	0.98	0.87	0.99	0.98	0.98	1.04	1	1.05
D3ZNQ6	Ube2m	0.0137732	0.0711066		0.95		1.05	0.97		0.92	1.03		0.97	1.05	1.01	1.21	0.88	1.04	1.05	1.02		1.09	1.2		1.16	1.43	1.25	1.05	1.16	1.01	1.01	1.07	0.99	1.07
D3ZNU3	Cramp1l	0.0361648	0.136577												0.86			0.89									1.26			1.12			1.11
D3ZNU6	Olr251	0.936897	0.967063		1.17	0.95	1.27	1.17	0.9	1.16	1.14	1.01	1.16							1.16	1.08	1.14	1.07	1.24	0.95
D3ZNV6	Elmod2	0.752503	0.860361		1.15	1.03	0.98	1.27	1.12	1.04	1.12	0.7	0.92	1.13		0.91	1.04		1.13	1.22	1.05	1.18	0.88	0.91	0.92	1.22		1.05	1.14		1.05	1.08		0.91
D3ZNY3	Mmaa	0.0342022	0.131676											1.19	1.05		0.99	1.16								0.82	0.97		1	1.12		0.88	0.96
D3ZP15	Rab9b	0.151635	0.326211		1.27	1.31	1.34	1.11	1.17	1.2	1.04	1.12	1.06	1.13	1.15	1.04	1.07	1.08	1.03	1.2	1.2	1.21	0.85	0.91	0.9	1.05	1.17	1.13	1.13	1.18	1.14	1.06	1.1	1.03
D3ZP47	Phpt1	0.0652052	0.195569		0.94	1.03	1.08	1.06	1.06	0.99	1.1	0.98	1.11	0.99	0.79	0.96	1.17	0.98	1.03	0.98	1.11	1.13	1.08	0.89	1.01	1.22	1.03	0.98	1.19	1.15	1.06	1.18	1.13	1.11
D3ZP49	LOC100910678	3.00071e-05	0.00072826		1.03	1.01	0.9	1.1	1.06	0.91	1.22	1.05	0.91	1.08	0.98	0.83	1.1	0.98	1.02	1.12	1.06	1.05	1.24	1.13	1.04	1.36	1.34	1.53	1.28	1.54	1.43	1.23	1.14	1.29
D3ZPA1	Gcc1	0.186343	0.368445		1.01	1.01	1.15	1.1	1.13	1.01	1.1	0.99	1.13	1.09	1.08	1.17	1.17	0.97	1	1.09	1.05	1.12	1.14	1.01	1.13	1.26	1.21	1.08	1.1	1.03	0.95	1.25	1.06	1.27
D3ZPC8	Xrcc2	0.033922	0.131107			1.23			1.22			1.21									1.05			1.13
D3ZPE5	Vps53	0.2493	0.440429		1.28	0.99	1.25	1.22	0.96	1.22	1.24	1.09	1.22	1.21	1.08		1.12	1.6		1.34	1.07	1.35	1.18	1.04	0.78	1.31	1.08		1.04	1.17		1.1	0.95
D3ZPE6	Mrpl51	0.772673	0.873402			0.84			0.92			1.05			1.25	1.24		1.1	1.07		0.73			1.09			1.14	1.07		1.14	1.04		1.15	0.95
D3ZPF2	Mcat	0.0449285	0.156428		0.91		1.01	0.93		1.09	0.92		0.93		0.96	1.11		0.9	1.07	0.98		1.08	0.88		0.95		1.44	1.19		1.06	1.04		1.06	1.24
D3ZPG5	Usp30	0.871247	0.934072		1.14	1.19		1.19	1.29		1.29	1.25		0.96	1.07		0.98	0.99		1.41	1.24		0.81	0.92		1.1	1.12		1.3	1.33		1.03	1.05
D3ZPJ0	Shisa7	0.890409	0.942775		1.06	1.05	1.11	1.09	1.09	1.12	1.08	1.01	1.21	1.14	1.11	1.07	1.13	1.15	1.06	1.05	1	1.17	1.03	1.14	0.94	1.1	1.13	1.14	1.15	1.17	1.14	1.13	1.11	1.05
D3ZPL1	Cpsf6	0.926052	0.960789		1.3	1.46	1.31	1.13	1.21	1.12	1.08	1.04	1.08	1.11	1.14	1.02	0.74	0.72	0.77	0.99	0.94	1.01	0.98	0.97	0.97	1.1	1.1	1.21	1.19	1.18	1.15	1.07	1.11	1.09
D3ZPL5	D3ZPL5	0.311273	0.506112		1.08	1.1	1.14	1.09	1.07	1.11	1.15	1.08	1.25	1.24	1.13	1.13	1.15	1.11	1.13	1.13	1.06	1.23	1.1	1.04	1.08	1.17	1.2	1.06	1.08	1.16	1.09	1.08	1.12	1.06
D3ZPN0	Pcdh17	0.90504	0.950945		1	1.06	1.07	0.94	1.06	1.04	1.32	1.09	1.19	1.07	1.08	1.03	1.03	1.12	0.99	0.89	1.08	1.25	0.94	1.04	0.94	1.15	0.95	1.11	1.15	1.1	1.28	1.08	1.14	1.09
D3ZPN3	Mlf2	0.272496	0.466439		1.19	1.02	1.16	1.25	1.09	1.22	0.98	0.89	1.02	0.87	0.92	1.04	0.94	1.03	1.11	1.26	1.19	1.22	0.98	0.93	1	1.16	1.21	1.12	1.15	1.23	1.17	0.9	0.97	0.99
D3ZPN5	Mtpap	0.846061	0.91901		1.13			1.03			1.22			1.11			1.21			1			1.13			1.23			1.24			1.17
D3ZPN7	D3ZPN7	0.539308	0.708512		1.13	1	1.09	1.07	0.97	1.02	1.01	1.14	1.09	1.25	1.18	0.9	1.03	1.05	0.89	1.04	0.94	1.04	0.96	1.17	0.95	1.22	1.09	1.13	1.1	0.98	1.03	1	0.97	0.87
D3ZPP2	Arl8a	0.0730787	0.210479		1.08	1.05	1.05	1.02	1.19	0.98	1.23	1.21	1.26	1.18	1.14	1.17	1.19	1.16	1.21	1.05	1.13	1.02	1.13	1.05	1.28	1.06	1.13	1.05	1.15	1.09	0.95	0.95	1.14	1.08
D3ZPP7	Lrtm2	0.645718	0.787232		1.09	0.99	1.04	1.21	1.04	1.07	1.06	1	1.16	1.07	1.1	1.07	1.07	1.08	1.13	1.1	1.04	1.05	1.06	1.03	1.15	1.19	1.16	1.04	1.06	1.05	1.04	1.03	1.02	1.02
D3ZPR0	Cse1l	0.59016	0.749584		0.83	1.27	1.1	0.87	1.26	1.06	0.93	1.01	0.98	0.99	1.37	1.1	1.11	1.29	1.08	0.9	1.19	1	0.87	1.17	1.42	1.14	1.18	1.01	1.1	1.21	1.04	1.11	1.23	1.08
D3ZPV2	Tktl1	0.925197	0.960651			0.97	0.97		1.01	1.01		1.22	1.12								0.89	1.04		1.16	1.14
D3ZPV8	Ggct	0.158622	0.336561												1.04			1.04									1.21			1.09			1.45
D3ZPX4	Plxna3	0.837147	0.91384		1.07			0.92			0.97			1.11			1.17			1.11			0.95			1.21			1.05			0.96
D3ZQ02	Wdr37	0.800236	0.89073		0.95	0.94	1.17	0.93	1.12	1.11	1.17	1.03	1.29	1.27		1.31	1.07		1.24	0.94	1.08	1.13	1.04	1.17	1.04	1.08		1.21	0.96		1.21	1.27		1.2
D3ZQ26	Rnf25	0.0601564	0.185914													0.91			0.79									0.73			0.72			0.63
D3ZQ51	Pak6	0.279978	0.473905											1.15		1.02	1.09		1.03							1.18		1.03	1.05		0.94	1.35		1.25
D3ZQ55	Jph1	0.0292386	0.118948		1.16	1.13	1.18	1.21	1.07	1.11	1.13	1.18	1.11	0.9	0.91	0.91	1.03	1.02	1	1.28	1.18	1.3	1.06	1.03	0.95	1.1	1.15	1.13	1.18	1.24	1.23	1.17	1.15	1.16
D3ZQ57	Plxnb2	0.000583033	0.00665115		1.07	1.07	1.08	1.09	1.07	1.1	1.09	1.04	1.07	0.88	0.99	0.92	1	1.04	1	1.11	1.12	1.14	1.04	1.07	1.05	1.13	1.05	1.08	1.16	1.14	1.15	1.18	1.16	1.18
D3ZQ99	Prdm15	0.346924	0.539793												1.21			1.44									1.05			1.18			1.37
D3ZQB6	Cecr5	0.000286752	0.00385791		1.05			1.04			1.35				1.21	1.17		1.22	1.3	0.89			1.01				0.91	0.83		0.91	0.99		1.06	1.1
D3ZQB7	Phf20	0.405078	0.596			0.99	1.08		1.12	1.09		0.92	1.11		1.07			1.01			1.1	1.29		1.08	1.14		1.06			1.12			0.89
D3ZQC6	Ubr1	0.779277	0.875955		1.04	1.3		0.83	1.04		0.99	1.23								0.93	1.08		1.31	1.09
D3ZQD3	Ogdhl	0.00105882	0.0105903		1.14	1.06	1.13	1.23	1.15	1.19	1.18	1.18	1.2	0.99	1.09	1.19	1.13	1.11	1.18	1.24	1.06	1.15	1.05	1.06	1.09	1.08	1	0.98	1.1	1	1.03	0.99	1.01	0.99
D3ZQE7	Jakmip2	0.131601	0.297108				1.96			1.6			1.08	1.82	1.42	1.43	1.7	1.37	1.45			1.9			1.66	1.21	0.89	0.94	1.4	1.21	1.25	1.66	1.38	1.41
D3ZQF4	Fkbp6	0.101789	0.254782												1.45			1.05									0.97			0.81			1.01
D3ZQG0	Mrm3	0.00393517	0.0274306		1.14	1.07	1.1	1.21	1.1	1.12	1.15	1.19	1.17	1.14	1.1	1.08	1.12	1.12	1.18	1.18	1.15	1.17	0.99	1.02	1.01	1.07	1.08	1.07	1.06	1.02	1.06	1.09	1.08	1.1
D3ZQG3	Rhbdd2	0.938523	0.967846											0.55	1.4		0.73	0.81								0.75	0.85		0.84	1.06		0.77	0.72
D3ZQG6	Trim2	0.303408	0.497079		1.06	1.06	1.14	1.01	1.13	1.06	1	1.09	1.1	0.99	0.98	1.04	1.11	0.98	1.11	1.09	1.15	1.09	0.9	0.93	0.97	1.16	1.16	1.14	1.22	1.16	1.08	1.16	1.03	1.11
D3ZQJ3	Gigyf1	0.0123496	0.0655703		1.77	1.22	1.68	9.96	4.07	10.32	10.57	4.3	11.38	1.3	1.97	1.75	2.82	6	3.51	2.11	1.42	2.28	1.57	1.24	1.63	2.53	8.07	3.49	1.23	2.24	1.47	0.96	1.43	1
D3ZQK5	RGD1561149	0.811489	0.899213		0.7	0.91	0.58	0.79	0.95	0.65	0.96	1.21	0.68	1.02	0.69	0.87	1.06	0.81	0.99	0.73	1.03	0.62	0.91	1.19	0.84	0.97	0.7	0.86	1.11	0.71	0.91	0.9	0.7	0.86
D3ZQK8	Ly75	0.496282	0.675329		1.16		1.32	1.27		1.32	1		1.2	0.9		1.02	1.06		1.08	1.24		1.28	1.22		1.25	1.13		1.16	1.13		1	1.11		1.1
D3ZQL1	Emc7	0.160975	0.339144		1.24	1.3	1.29	1.13	1.04	1.05	1.12	0.95	0.97	1.05	0.99	1	1.06	0.98	0.98	1.1	1.1	1.07	1.09	0.97	1.03	1.29	1.42	1.28	1.19	1.21	1.15	1.06	1.07	1.02
D3ZQL3	Gbp4	0.0121675	0.0647062		1.01	0.97	0.91	0.97	1.08	0.94	1.06	1.12	1.18	0.95	1.03	1.11	1.09	1.04	1.06	1.05	1.05	0.99	1.09	1.09	1.1	1.13	1.1	1.34	1.61	1.22	1.23	1.13	0.99	1.12
D3ZQN3	Pnmal2	0.447874	0.633369		1.09	1.17	1.17	1.05	1.12	1.39	1.04	1.15	1.19	1.07	1.01	0.97	1.11	1.09	0.94	1.21	1.16	1.29	1.15	1.08	1.05	1.09	1.03	0.95	1.21	1.19	1.08	1.19	1.12	1.14
D3ZQN7	Lamb1	0.318084	0.513142		0.81	0.85	0.82	0.82	0.84	0.9	0.87	0.83	0.96	1.15	1.32	0.89	1.13	1.41	0.72	0.83	0.76	0.88	1.12	1.04	1.37	1.02	0.91	1.15	0.93	1.03	0.8	1.07	1.4	0.98
D3ZQP6	Sema7a	0.00712436	0.0429631												1.05	1.24		1.14	1.31								0.95	1		0.97	1.07		0.92	1.14
D3ZQX1	Fam167a	0.0767786	0.216659													1.25			1.09									1.02			1.02			1.04
D3ZQY0	Pcdhga7	0.539004	0.708512												2.07			0.87									1.93			0.14			1.5
D3ZR49	Man1a2	0.819283	0.902351			0.92	0.97		0.93	0.91		1.18	1.11		1.2	0.69		1.31	0.48		0.85	0.91		1.07	1.1		0.87	0.9		1.01	0.91		1.07	0.63
D3ZR52	Lpcat4	0.0353846	0.134571		1.05	1.03	1.03	1.05	1.04	1.09	1.12	1.08	1.09	1.06	1.01	1.04	1.1	1.07	1.05	1.09	1.07	1.05	1.02	0.99	0.99	1.15	1.13	1.13	1.17	1.13	1.16	1.17	1.11	1.28
D3ZR63	Gfod1	0.259596	0.451293													0.47			0.62									0.79			0.78			0.51
D3ZR79	Tmem245	0.0882324	0.236817		1.09	1.06	1.09	1.05	1.05	1.03	1.12	1.17	1.11	1.01	1.07	1.18	1.04	1.08	1.11	1.11	1.09	1.1	0.91	0.91	0.97	1.07	1.17	1.07	1.09	1.12	1.05	0.94	1.02	1.02
D3ZR95	Cystm1	0.791442	0.884921				0.95			0.87			1.33		0.86	0.63		1.08	0.85			1			1.17		0.86	0.98		0.91	0.9		0.92	0.86
D3ZRB3	Rhof	0.700059	0.823668			0.97			1.06			1.23									0.89			1.19
D3ZRC4	Pnpla8	9.21721e-05	0.00172858		1	1.08	1.02	0.98	1.13	0.94	1.06	1.09	1	1	0.93	0.92	1.02	1.02	1.07	1.13	1.27	1.08	1.1	1.19	0.96	1.27	1.19	1.19	1.17	1.14	1.14	1.18	1.02	1.08
D3ZRE3	Csnk1a1	0.446197	0.632263		1.1	1.13	1.01	1.14	1.17	1.03	1.19	1.28	1.22	1.3	1.12	1.05	1.55	1.07	1.19	1.02	1.18	1.13	1.36	1.09	1.06	0.97	1.27	1.33	1.2	1.28	1.38	1.38	1.17	1.29
D3ZRE7	Swap70	0.0363032	0.13686													1.04			1.07									0.87			0.9			0.93
D3ZRH1	Oxa1l	0.0105445	0.0574321		1.12	1.13	1.1	1.1	1.13	1.07	1.19	1.16	1.11	1.07	1.03	1	1.04	1.03	1.04	1.17	1.12	1.09	1.07	1.05	1.02	1.15	1.21	1.2	1.18	1.21	1.23	1.16	1.19	1.17
D3ZRI9	Gan	0.0261784	0.110872		1.07	0.94	1.2	0.98	0.93	1.16	1.22	1.31	1.33	0.97	1.07	0.83	1.07	1.14	1.08	1.03	0.86	1.13	1.41	1.19	1.3	0.82	0.75	0.69	0.83	0.72	0.8	0.9	0.92	0.82
D3ZRJ0	Adck1	0.00759578	0.045092		1.14	1.1	1.04	1.24	1.19	1.12	1.09	1.03	1.19	1.23	1.02	1.07	1.23	1.09	1.06	1.16	1.14	1.1	0.96	0.88	1.14	1.04	0.87	0.86	1.22	1.11	1.03	0.95	0.82	0.94
D3ZRK7	Cdc6	0.975439	0.987607				0.95			0.92			1.17									0.92			1.11
D3ZRM5	Rab23	0.502804	0.679924		1.07	1.12	1.11	1.1	1.09	1.3	1.16	1.23	1.44	1.13	0.87	1.04	1.14	1.04	1.09	1.23	1.08	1.09	1.01	0.91	1.26	1.33	1.39	1.05	1.17	1.16	1.1	1.24	1.13	1.25
D3ZRM9	LOC100360491	0.0279052	0.115517		1	1.2	1.06	1.02	1.04	0.98	1.03	1.11	1.04	1.12	1.25	1.1	1.01	1.14	1.08	1.02	1.15	1.05	1.37	1.38	1.54	1.19	1.05	1.34	1.06	1	1.01	1.28	1.26	1.14
D3ZRN3	Actbl2	0.107794	0.264075												1.84			1.85									1.48			1.01			1.53
D3ZS22	LOC310177	0.404882	0.596		1.14			1.52			1.66			0.84			0.92			1.46			0.64			0.98			1.21			0.94
D3ZS58	Ndufa2	0.46902	0.651484		0.93	0.97	0.93	0.83	0.83	0.82	0.99	1.02	0.97	1.46	1.33	1.5	1.27	1.13	1.25	0.96	0.91	0.9	1.34	1.37	1.37	1.15	1.07	1.07	0.96	0.95	0.97	1.34	1.27	1.3
D3ZS72	Prex1	0.0014856	0.0135196		0.94	1.04		1	1.13		0.91	0.96			1.06	0.89		1.17	1.07	1.13	1.05		0.96	1.15			1.27	1.11		1.1	1.33		1.36	1.12
D3ZS75	Ndufc1	0.36298	0.555179		1.08	1	1.03	1.14	0.98	1.02	1.2	0.98	1.11	1.11	1.19	0.96	1.13	1.19	1.04	1.09	0.94	1.14	1.17	1.18	1.22	1.15	1.04	1.18	0.94	1.2	0.95	1.22	1.13	1.1
D3ZS76	Ttc9	0.187873	0.369992		1.17	1.12	1.14	1.2	1.17	1.17	1.14	1.11	1.12	1.05	1.06	1.03	1.1	1.07	1.07	1.22	1.19	1.17	1.01	1	0.99	1.08	1.09	1.14	1.09	1.09	1.06	1.05	1.05	1.06
D3ZS88	Atf7ip	0.000154636	0.00247769		1.08	1.07	1.08	1.06	1.06	1.08	1.13	1.12	1.14	1.21	1.23	1.22	1.24	1.24	1.25	1.1	1.1	1.13	1.02	1.05	1.05	0.96	0.97	1.03	1.1	1.08	1.09	0.95	0.96	0.96
D3ZS99	Akap11	0.0442508	0.15516											1.73			1.55									0.98			0.91			1.18
D3ZSA9	Nomo1	0.0241605	0.10447		1	0.8	1.07	1	0.86	0.92	0.99	0.96	1.15	0.94	1.02	1.11	1.05	0.97	1	0.94	0.93	1.03	1.01	1.05	0.95	1.63	1.28	1.08	1.21	1.08	1.03	1.11	1.14	1.1
D3ZSB2	Olr1664	0.179924	0.361381		1.16	0.95		1.29	1.04		1.4	1		0.84			0.84			1.04	0.97		1.27	0.77		0.84			1.06			0.87
D3ZSC1	Susd5	0.0161989	0.0796347		1.2	0.89	1.04	1.07	0.94	0.96	1.08	0.92	1.06	0.94	1.14	0.99	1.05	1.14	1.12	1.14	0.98	1.02	0.99	0.99	0.99	1.15	1.54	1.19	1.25	1.4	1.27	1.18	1.16	1.12
D3ZSD8	Tmem143	0.567928	0.7311		1	0.99	0.82	1.04	0.95	0.81	1.11	1.12	1.06	1.18	1.18	1.08	1.16	1.17	1.07	1	1.05	0.98	1.04	1.09	1.05	1.13	1.09	1.13	1.03	1.04	1.06	1.1	1.1	1.06
D3ZSE0	Rps21-ps1	0.00240601	0.0189684		0.98	0.96	1.06	1.01	1.01	1.03	1.1	1.2	1.05	1.05	1.15	1.11	0.98	1.13	1.08	1.12	0.99	1.16	1.26	1.28	1.29	1.16	1.08	1.02	1.08	1.16	1.08	1.29	1.3	1.32
D3ZSG3	Tmod4	0.341275	0.535039												1.07			1.21									1.09			1.14			1.02
D3ZSL2	Abracl	0.344214	0.537264		1.07			1.08			1.33									1.09			1.05
D3ZSN7	Slc25a44	0.569172	0.732321		0.97			1.01			1.09			1.32	1.21	1.12	1.18	1.15	1.11	1			1.1			1.17	1.05	1.05	1.25	1.16	1.02	1.17	1.09	1.07
D3ZSQ1	Pcnx3	0.361372	0.553574												0.85			0.97									0.88			1.1			0.98
D3ZSU0	Vom2r48	0.199842	0.384838													1.42			1.34									0.9			1.34			1.23
D3ZSU6	Ankrd11	0.189608	0.371961		1.15			1.02			1.03									1.05			0.75
D3ZSU7	Mien1	0.000186386	0.00285696		1.21	1.22	1.12	1.16	1.14	1.14	1.18	1.17	1.09	1.24	1.12	1.17	1.18	1.08	1.06	1.1	1	1.06	0.98	1.04	1.03	1.18	1.01	1.08	1.2	1.06	1.1	1.07	0.98	0.98
D3ZSW9	LOC100910755	0.628242	0.776248		1.77	1.07		1.18	1.25		2.05	1.41		1.3	1.21	1.93	1.04	1.04	1.12	1.37	1.04		1.57	1.1		1.23	1.24	1.81	1	1.07	1.45	1.18	1.18	1.53
D3ZSY8	Tbc1d10b	0.441259	0.628501		1.04	1.11	1.09	1.06	1.07	1.14	1.18	1.11	1.21	0.96	1.26	1.06	0.99	1.17	1.09	1.04	1.02	1.08	1.13	1.1	1.09	1.01	1.06	1.11	1.06	1	1.08	1.15	1.16	1.14
D3ZSZ0	Cdk14	0.835119	0.912389											0.7			0.83									0.58			1			0.89
D3ZSZ4	Pgbd5	0.120568	0.282639											1.65	1.3	1.24	2.04	1.12	1.13							1.36	1.33	1.12	1.35	1.2	1.1	1.04	1.11	1.13
D3ZSZ6	Dgkh	0.308121	0.502347		1.05	1.12	0.98	1.11	1.09	1.06	1.02	1.06	0.98	1.15	1.15	1.2	1.01	1.05	1.1	0.97	1.04	0.95	1.22	1.13	1.1	1.16	1.2	1.1	1.04	1.1	1.08	1.12	1.14	1.21
D3ZT01	Cog2	0.0935937	0.244791				1.24			1.16			1.15									1.1			0.83
D3ZT03	Upf2	0.19439	0.37846												1.02			1.27									0.98			1.03			1.04
D3ZT16	Map6d1	0.290103	0.483344		0.78	1.08	0.97	0.91	1.16	1.16	0.9	1.07	0.93	0.92	1.04	1.04	0.88	1.13	1.12	0.87	1.05	1.07	0.91	1.07	1	1.07	1.05	1.13	0.95	1.09	1.16	0.98	1.1	1.17
D3ZT20	Fbxo41	0.144005	0.315612		1.15	0.92	0.98	1.26	1.08	1.03	1.24	1.04	1.25	1.06	1.19	0.99	0.98	1.19	1	1.02	1.01	1.04	1.28	1.23	1.23	1.14	1.36	1.09	1.1	1.24	1.03	1.12	1.31	1.08
D3ZT36	Adam23	1.63576e-07	2.38196e-05		1.18	1.22	1.19	1.12	1.14	1.12	1.23	1.24	1.14	1.33	1.27	1.27	1.25	1.2	1.15	1.17	1.13	1.08	1.04	1.04	1.09	0.95	1.04	1.07	1.07	1.06	1.06	1.08	1.02	1.02
D3ZT47	Fam171a2	0.361363	0.553574		1.07	1.08	0.97	1.32	1.32	1.29	1.05	1.04	0.98	1.03	0.94	1	1.02	0.93	1	1.14	1.18	1.17	1.09	0.93	0.92	1.14	1.3	1.28	1.18	1.22	1.27	0.96	0.97	0.96
D3ZT71	Bcl2l13	0.0975365	0.249692		0.96	1.02	0.95	0.96	1.03	0.94	1.03	1.27	1.09	1.11	0.84	0.95	0.94	0.95	1.08	1.03	1.05	0.96	1.04	1.49	1.24	0.93	1.04	1.09	1.01	1.05	1.22	0.85	1.09	1.3
D3ZT90	Gcdh	0.0224679	0.0996885		1	1.03	1.06	1.1	1.04	1.1	0.94	0.96	1.01	1.02	1.01	1	1.05	1.04	1.03	1.2	1.21	1.26	0.97	0.97	1	1.09	1.11	1.07	1.16	1.17	1.16	1.03	1.01	0.99
D3ZT98	Bola3	0.796177	0.887809		1.05		0.97	1.08		0.95	1.23		0.99	1.18	1.24	1.35	1.04	1.21	1.11	1.05		1.07	1.25		1.13	1.14	1.1	1.04	0.99	0.85	0.88	1.15	1.13	1.3
D3ZTA9	Hs3st3b1	0.463528	0.647006											1.01		1.11	1.08		1.15							1.15		1.11	1		1.04	0.75		1.12
D3ZTB4	Vps11	0.878989	0.937459		0.92	0.89		0.96	1		1.13	1.1		1.03			1.21			0.99	0.98		0.94	1.09		1.14			1.02			1.05
D3ZTB5	S100a13	0.00851762	0.0489273		1.12	0.79	0.95	1.02	0.86	0.97	1.03	0.9	1.04	1.17	0.93	1	1.2	0.97	1.03	1.13	0.92	1.01	1.11	1.27	1.05	1.11	1.06	1.41	1.07	1.16	1.25	1.09	0.96	1.19
D3ZTD6	Nek3	0.4338	0.621094											0.99	1.21	1.22	0.92	1.13	1.29							0.94	1.11	1.31	0.86	1.04	1.21	0.91	1.1	1.12
D3ZTF0	RGD1560470	0.056055	0.178245		1.15	0.96	1.07	1.09	1.2	1.05	1.17	1.08	1.47	0.96	1.03	0.69	2.8	2.42	1.11	1.27	1.36	1.05	1.08	1.19	1.3	5.07	4.41	1.11	3.49	3.17	1	1.53	1.74	1.16
D3ZTF6	Pik3c2a	0.134014	0.301324			1.4			1.34			1.61		1.27	1.21		1.21	1.2			1.4			1		1.42	1.25		1.18	0.99		1.24	1.19
D3ZTG2	Ttc27	0.739246	0.848992			1.11	0.93		1.12	0.91		1.16	0.92								1.18	0.78		1.29	0.88
D3ZTG3	Fam171b	0.347162	0.539993		1.02	1	1	1.06	1.08	1.09	1.07	1.08	1.06	1.15	1.18	1.19	1.12	1.15	1.14	1.09	1.11	1.13	1.28	1.29	1.18	1.02	0.99	1.04	1.05	1.09	1.06	1.17	1.15	1.15
D3ZTH7	Slco3a1	0.87874	0.937459		0.99	1.1	1.32	0.72	0.96	1.04	1.63	1.22	1.56	1.04	1.03		1.15	1.23		0.72	1	1.18	1.86	1.26	1.42	1.03	1.13		1.03	1.11		1.28	1.05
D3ZTH8	LOC689899	0.0902796	0.24019		1.11	1.19	1.2	1.24	1.13	1.1	1.16	1.28	1.2	1.04	1.11	1.25	1.01	1.02	0.91	1.14	1.06	1.08	1.09	1.01	1.09	1.05	0.98	1.26	1	0.94	1.21	0.96	0.97	1.15
D3ZTK0	Ttc9b	0.326205	0.519974		1.25		1.19	1.15		1.44	1.68		0.95			1.19			1.31	1.08		1.1	1.17		1.23			1.34			1.25			1.08
D3ZTK9	Snapc5	0.281707	0.475782											0.56		0.59	0.83		0.64							0.72		0.72	0.83		0.78	0.63		0.63
D3ZTL2	Myrip	0.000254255	0.00356605			0.77	0.99		1.31	1.26		1.09	0.99		0.76	0.86		1.11	1.26		1.02	1.11		1.23	1.16		2.92	2.11		1.98	1.58		1.96	1.6
D3ZTN1	Tesc	0.0601557	0.185914			0.83			0.83			0.97									1.07			1.34
D3ZTP8	Pigo	0.0884736	0.236817													0.9			1.13									1.27			1.22			1.19
D3ZTR1	Mrps17	0.319552	0.51417											0.8			0.69									1			1.63			0.66
D3ZTR5	Zbed5	0.257299	0.449132		0.99	1.03		0.96	0.93		1.05	1.07		0.96	1.2	1.22	1.17	1.28	0.99	1.01	0.86		1.39	1		1.25	1.25	1.19	0.82	1	1.22	1.16	1.28	1.36
D3ZTV3	Flrt2	0.867168	0.931716				1.09			1.07			1.03									1.16			0.99
D3ZTW6	Ccser1	0.083738	0.229053			1.11			1.32			1.46									0.97			1.05
D3ZTW7	Atpaf2	0.415541	0.604213		1.08			1.08			1.06			1.24	1.08	1.11	1.33	1.13	1.13	1.16			1.08			1.52	1.16	1.14	1.2	1.14	1.05	1.4	0.97	1.23
D3ZTW8	Mrpl27	0.50566	0.682345		1.06	1.14	1.06	0.94	0.97	0.9	1.15	1.21	0.95	0.84	1.1	0.98	1	0.97	0.99	1.04	0.96	0.94	1.01	1.06	1.04	0.91	1.04	1.03	1.06	1.05	0.97	0.91	1.02	0.87
D3ZTW9	Exog	0.948393	0.972353		0.98	1	1.2	1.11	1.07	1.57	1.03	1.12	1.1	1.12	1.14	1.24	1.16	1.19	1.24	0.97	0.9	0.99	1.57	1.64	1.66	1.09	1.07	1.11	0.94	0.92	1.04	1.24	1.24	1.21
D3ZTX0	Tmed7	0.147206	0.320413		1.07	1.07	1.08	1.12	1.07	1.08	1.11	1.12	1.06	1	1.03	0.93	1.11	1.08	1	1.14	1.01	1.02	1.04	1.09	1.04	1.01	1.03	1.11	1.14	1.1	1.16	1.26	1.24	1.1
D3ZTZ0	Fam184b	0.54416	0.712922		1.15	1.08	1.08	1.3	1.25	1.37	1.33	1.42	1.36	1.13	0.59	0.88	0.97	1.53	0.97	1.1	1.06	0.94	1.16	1.05	1.03	1.05	1.73	0.94	0.9	1.32	1.01	0.76	1.5	0.95
D3ZU13	Eif4g1	0.168542	0.347977		1.19	1.15	1.19	1.14	0.99	1.08	1.25	1.21	1.17	1.1	1.15	1.17	1	1.06	1.06	1.16	1.02	1.05	1.01	1.02	0.97	1.2	1.08	1.06	0.98	1.12	1.07	1.23	1.17	1.16
D3ZU52	Cops7b	0.0518657	0.169834		0.93	0.94	0.96	0.88	0.91	0.91	0.98	0.97	1	1.34	1.44	1.28	1.14	1.19	1.07	0.98	0.98	1.03	1.64	1.52	1.53	1.17	1.15	1.24	0.97	1	0.95	1.32	1.42	1.32
D3ZU54	Denr	0.446818	0.632599		0.81	1.28	0.93	0.7	0.95	0.88	0.8	1.13	1.01		1.12	1.39		1.14	1.11	0.75	1.12	0.91	1.12	0.8	0.95		1.07	1.21		1.39	1.52		0.93	1.26
D3ZU83	Ergic3	0.273165	0.466841		0.24	0.22	0.2	0.67	0.65	0.66	0.8	0.81	0.84							0.71	0.71	0.72	0.6	0.67	0.62
D3ZU84	Stxbp5l	7.83388e-05	0.00153911		1.17	1.26	1.23	1.15	1.22	1.16	1.18	1.2	1.15	1.12	1.16	1.17	1.03	1.09	1.04	1.13	1.17	1.13	1.01	0.99	1	1.03	1	1.03	1.05	1.05	1.1	0.87	0.91	0.93
D3ZU88	RGD1309104	0.187781	0.369992		0.9	1.01	1.17	1.15	1.21	1.24	1.21	1.39	1.21	1.22	1.16	1.35	1.03	0.96	1.12	0.95	0.99	1.16	1.4	1.49	1.11	0.97	0.88	0.88	1	1.05	1.03	1.09	1.15	1.13
D3ZUB0	Rcn1	0.4524	0.637512		1.17	1.32	1.26	1.17	1.19	1.13	1	1.05	1.04	1.19	1.2	1.19	1.05	0.99	1.02	1.16	1.23	1.2	0.93	0.99	0.99	1.21	1.14	1.1	1.11	1.07	1.01	1.17	1.14	1.11
D3ZUC9	Oxsr1	0.35301	0.545343		1.05		1.13	1.19		1.13	1.14		1.08	0.97	0.96		1.08	0.9		1.18		1.09	1.05		1.19	1.07	1.1		1.22	0.99		1.24	0.91
D3ZUD3	Wipf2	0.412028	0.601046		1.07		1	1.24		1.19	1.12		0.96	1.26	1.38	1.07	1.2	1.08	1.03	1.08		1.29	1.14		1.28	1.31	1.23	1.11	1.09	1.08	0.99	1.12	1.19	1.14
D3ZUD8	Tm9sf3	0.0048137	0.0319138		0.96	0.92	0.9	0.96	1.01	0.93	1.06	1.06	1.15	1.15	0.98	1	1.07	1	1.07	0.89	0.94	1.02	1.18	1.22	1.2	1.11	1.02	1.08	1.15	1.25	1.15	1.24	1.38	1.22
D3ZUH5	Prr36	0.231792	0.42129		1.15	1.08	1.09	1.17	1.13	1.15	1.17	1.11	1.09	1	1.06	1.04	1.1	1.14	1.11	1.25	1.15	1.25	0.97	0.98	0.95	1.1	1.04	1.03	1.17	1.16	1.16	0.96	0.97	0.94
D3ZUJ9	Snx8	0.660589	0.797246				1.14			1.11			1.16		1.23			1				1.12			1.11		1.08			1.01			1.21
D3ZUL1	Ccdc124	0.992818	0.996037		1.27	0.81		1.08	0.94		1.25	0.96		1.09	0.75	1.37	1.06	1.06	1.05	1.16	1.16		1.08	1.05		0.94	0.74	1.29	0.8	1.1	1.37	0.94	0.97	1.22
D3ZUL4	Bcl7c	0.0777729	0.218037											0.89			1.14									1.7			1.46			1.24
D3ZUM2	Sarm1	1.42164e-06	0.000100551		1.13	1.15	1.11	1.14	1.17	1.15	1.25	1.3	1.27	1.33	1.27	1.36	1.21	1.16	1.24	1	1.08	0.97	1.16	1.08	1.16	0.91	0.93	0.93	1.05	1.06	1.08	1.1	0.98	1.08
D3ZUP5	Brk1	0.147656	0.320699		1.15			1.31			0.94									1.32			1.39
D3ZUP8	Lmbrd2	0.000264828	0.00366247		1.02	0.98	1.02	1	0.94	1.07	1	0.94	1	1.09	1.03	1.07	1.06	0.99	1.04	1.02	0.98	1.11	1.05	1.03	1.03	1.3	1.26	1.26	1.17	1.13	1.15	1.44	1.38	1.32
D3ZUQ0	Rilpl1	0.0382659	0.141542		1.12		1.05	0.99		0.97	1.21		1.23	1.14	0.92		1.04	0.95		1.19		1.07	1.2		1.17	1.1	1.07		1	1.01		1.53	1.26
D3ZUT8	Ndrg4	1.34443e-06	9.6468e-05		1.23	1.18	1.18	1.11	1.1	1.16	1.15	1.18	1.18	1.42	1.37	1.37	1.21	1.22	1.26	1.09	1.04	1.06	1.05	1.05	1.16	0.99	1.08	1.06	0.97	0.99	1.01	1.09	1.06	1.14
D3ZUV2	Mib1	0.741708	0.851031		0.98	1.19	1.22	1.26	1.4	1.31	0.74	0.67	0.77			1.22			1.12	1.21	1.35	1.17	0.78	0.86	0.78			1.22			1.22			1.15
D3ZUV3	Eif2a	0.00348481	0.0250411		1.24	1.36	1.29	1.15	1.31	0.98	0.94	1.43	1.14	1.37		1.14	1.31		0.93	0.89	1.14	0.94	0.7	1.11	1.17	1.14		0.86	1.09		0.89	1.18		0.61
D3ZUW2	Accsl	0.210005	0.396423			0.97	1.06		1.06	1.14		1.16	1.21								1.01	1.11		0.92	1.08
D3ZUX5	Chchd3	0.456709	0.640739		1.04	1.11	1.07	1.08	1.08	1.04	1.1	1.04	1.06	1.19	1.13	1.17	1.13	1.06	1.07	1.08	1.06	1.01	1.28	1.1	1.13	1.11	1.08	1.06	1.15	1.15	1.15	1.08	1.09	1.07
D3ZUX7	Acsf3	0.00724484	0.04351		1.08	1.04	1.06	1.1	1.07	1.21	1.11	1.04	1.15	1.1	1.12	1.1	1.14	1.17	1.12	1.05	1.08	1.08	1.06	1.16	1.09	0.97	1.02	0.98	1.11	1.07	1.11	1.01	1.02	1.01
D3ZUY0	Rdh14	0.335225	0.528485		1.23	1.16	1.29	1.15	1.07	1.17	1.12	0.99	1.06	1.18	1.2	1.14	1.04	1.09	1.06	1.13	1.09	1.19	0.95	0.94	0.94	1.22	1.17	1.14	1.11	1.1	1.09	1.18	1.14	1.11
D3ZUY8	Ap2a1	0.526103	0.700386		1.01	0.97	1.04	1.1	1.09	1.11	1.06	1.07	1.14	1.02	1.05	1.03	1.17	1.2	1.13	1.22	1.22	1.24	0.89	0.91	0.92	1.13	1.08	1.15	1.31	1.34	1.31	1.02	1	0.99
D3ZUZ4	Fam20b	0.0433581	0.153405											1.2			1.16									1			1.05			0.92
D3ZV15	Cbl	0.971228	0.985157		0.96			0.97			1.3									0.94			1.22
D3ZV39	Armcx4	0.498005	0.676561		1.31			1.15			1.06									1.19			1.02
D3ZV40	Unk	0.979932	0.99027			1.06			0.88			1.21									0.96			1.13
D3ZV52	Itsn1	0.00638357	0.0397049		1.15	1.15	1.16	1.31	1.25	1.27	1.21	1.2	1.21	1.01	1	1.01	1.15	1.11	1.11	1.16	1.13	1.12	1.06	1.1	1.08	1.01	1.05	1.04	1.08	1.12	1.1	1	1	0.98
D3ZV63	RGD1307830	0.03138	0.124789												0.98			0.96									1.31			1.25			1.29
D3ZV75	Mfsd1	0.532114	0.703626											1.14		0.92	1.28		1.04							1.12		1.19	1.16		1.07	1.06		1.17
D3ZV87	Rad54l2	0.304487	0.498188		1.11			1.12			1.11					1.01			1.07	1.17			0.98					1.21			1.22			1.11
D3ZVD3	Nt5c1a	0.714476	0.833302				1.12			1.08			1									1.14			0.96
D3ZVD8	Hdac6	0.530072	0.702552		1.23	1.16	1.07	1.16	1.08	1.06	1.16	1.09	1.13	1.12	1.02	1.12	1.02	1.07	1.14	1.24	1.13	1.09	1.05	1	1.11	1.18	1.12	1.19	1.05	1.16	1.12	1.06	1.18	1.17
D3ZVF3	Pik3c2b	0.893119	0.944029													1.27			1.06									1.28			1.09			1.15
D3ZVI9	Gatd1	0.967702	0.981983		1.09	1.08	1.08	1.19	1.19	1.15	1.07	1.05	1	0.92	1	0.99	1.01	1.1	1.11	1.26	1.26	1.24	0.95	0.96	0.93	1.08	1	1.02	1.21	1.16	1.17	0.93	0.97	0.98
D3ZVM4	Trim71	0.165038	0.343748												1.09			1.05									1.02			1.01			0.86
D3ZVN7	Ppox	0.982919	0.992311											0.97	1.01		0.95	1.12								1.08	1.01		1.12	1.1		0.89	0.9
D3ZVQ0	Usp5	0.0542695	0.1747			1	1		1.06	0.93		1.02	1.01	1.22	1.03	0.8	1.03	1.06	1.11		0.96	1.21		1.47	1.13	1.04	1.18	0.88	1.22	1.08	0.87	1.25	1.17	1.2
D3ZVR7	Fam213b	0.911731	0.95378		0.93	1.01	0.99	0.95	1	1.04	0.95	1.13	1.13	1.3	1.46	1.27	1.22	1.3	1.23	1.09	1.01	0.88	1.34	1.39	1.4	1.11	1.23	1.07	0.9	0.89	0.92	1.37	1.28	1.21
D3ZVR8	Ppp1r16a	0.00032959	0.00429421		1.2	1.2	1.16	1.23	1.14	1.2	1.14	1.19	1.07	1.08	1.16	1.24	0.99	1.04	1.08	1.1	1	1.07	1.04	1.11	1.04	1.02	1.18	0.92	1.03	1.08	0.98	0.94	1.02	1
D3ZVS2	L2hgdh	0.0129676	0.0678032		0.92	1.03	0.97	1.18	1.08	1.13	0.95	1.06	1.16	0.97	0.92	0.98	1.26	1.05	1.08	1.26	1.36	1.27	1.81	1.77	1.64	1.1	1.16	1.08	1.2	1.06	1.01	1.07	1.05	0.9
D3ZVT2	Thada	0.0550446	0.175937												1.25			1.26									1.11			1.19			1.08
D3ZVU4	Rbks	0.463437	0.647006				0.87			0.98			0.97									0.96			0.98
D3ZVU6	Avl9	0.0225176	0.0996885		1.12	1.13	1.15	1.05	1.08	1.04	1.15	1.17	1.19	1.1	1.09	1.09	1.21	1.15	1.18	0.99	1.19	1.07	1.08	1.24	1.01	1.13	1.09	1.04	1.03	1.05	1.05	1.11	1.02	1.02
D3ZVU9	Nat8l	0.264578	0.457866		0.88	0.95	1.09	0.96	1.14	1.06	1.14	1.03	1.1	0.99	1.12	1.24	0.99	1.16	1.25	0.93	0.92	1.14	1.63	1.57	1.72	1.11	1.16	1.19	0.78	0.94	0.98	1.01	1.27	1.35
D3ZW08	Adsl	0.447795	0.633369		1.14	1.15	1.15	1.18	1.12	1.12	1.15	1.22	1.08	0.95	1.34	1	1.07	1.05	1.05	1.11	1.13	1.13	1.04	0.99	0.97	1.13	0.97	1.19	1.11	0.95	1.09	1.2	1.09	1.28
D3ZW09	Sorcs2	0.116245	0.275916		0.85	0.97	0.95	0.89	1.02	0.95	1.13	1.06	1.15	1.07	1.28	1.18	1.01	1.03	1.26	0.96	1	0.9	1.03	1.42	0.86	0.89	1.09	0.84	1.02	1.08	0.86	0.83	0.88	1.01
D3ZW15	Sec24b	0.0334006	0.129699		1.05	1.01	1.01	1.08	1.14	1.06	1.17	1.06	1.02	1.02	0.83	1.03	1.11	0.87	0.96	1.23	1.14	1.1	0.96	1.04	1.04	1.27	1.28	1.13	1.18	1.08	1.03	1.02	1.02	1.06
D3ZW55	Itpa	0.011985	0.0639414		1.09	1.13	1.08	1.11	1.05	1.14	1.16	1.12	1.19	1.09	1.07	1.03	1.12	1.09	1.1	1.07	1.07	1.09	0.97	0.99	1.03	1.05	1.07	1.07	1.12	1.11	1.1	1.06	1.08	1.08
D3ZW58	Casc4	0.000506463	0.00595606		1.42		1.49	1.06		1.16	1.04		1.04	1.23	1.32	1.33	1.12	0.95	1.17	0.93		1.04	0.98		1.01	1.1	1.06	0.97	1.01	0.82	0.88	1.12	1.04	1.08
D3ZW90	Rhobtb3	0.114906	0.275148				2.02			1.46			1.31									1.12			1.29
D3ZWA1	Mindy2	0.0294106	0.119354		1.2	1.19	1.13	1.18	1.19	1.22	1.14	1.07	1.12	1	1.14	1.08	1.15	1.12	1.14	1.12	1.1	1.15	1.03	1.23	1.13	1.09	1.08	1.1	1.06	0.98	1.08	1.06	1.05	1.09
D3ZWA8	Appl1	0.0157313	0.0779638		1.19	1.2	1.15	1.12	1.16	1.14	1.18	1.2	1.18	1.06	1.15	1.17	1.18	1.21	1.25	1.08	1.1	1.04	1.03	1.05	1.08	0.92	0.9	0.89	1.23	1.14	1.2	1.18	1.2	1.26
D3ZWB2	Kidins220	0.779354	0.875955		1.25	1.23	1.25	1.16	1.17	1.14	1.08	1.05	1.09	1.22	1.1	1.24	1.02	0.98	1.01	1.17	1.18	1.24	0.95	1.05	1.21	1.15	1.19	1.19	1.12	1.13	1.06	1.07	1.09	1.04
D3ZWC6	Sntb1	0.00207266	0.0173048		1.2	1.19	1.21	1.24	1.22	1.26	1.15	1.11	1.15	1.13	1.1	1.16	1.12	1.14	1.15	1.24	1.27	1.26	0.94	0.92	0.97	1.06	1.03	1	1.12	1.11	1.11	0.9	0.91	0.9
D3ZWD3	Pank1	0.875783	0.936		0.88	1.14	0.97	0.92	1.06	1.24	1.27	1.07	1.36							0.84	1.17	1.15	0.91	1.34	1.29
D3ZWH2	Jph3	0.00542596	0.0352083		1.14	1.19	1.2	1.49	1.19	1.21	1.02	1.07	1.16	1.17	1.1	1.19	1.17	1.12	1.12	1.27	1.16	1.17	0.81	0.91	0.98	1.01	1.05	1.03	1.13	1.16	1.15	1	0.93	0.95
D3ZWI4	Sgo2	0.635709	0.782156				0.99			0.93			1	1.27			0.97					1.32			0.93	1.05			0.98			1.08
D3ZWJ9	Fam234b	0.124616	0.288711		1.18	1.21	1.23	1.01	1.02	1.13	0.98	1	1.09	1.11	0.87	0.77	1.05	0.87	0.75	1.07	1.23	1.15	0.91	0.88	0.94	1.21	1.34	1.41	1.13	1.24	1.06	1.12	1.06	0.89
D3ZWL6	Ahcyl2	0.852541	0.922608		1.11	1.03	1.02	1.13	1	1.06	1.07	1.05	1.04	0.71	0.86	1	1.64	1.28	1.37	1.23	1.06	1.21	1.08	0.98	1.04	0.93	0.89	1.01	1.09	1	1.06	1.18	1.07	1.16
D3ZWP6	Plxna2	0.107344	0.263753		1.03	0.8	1.11	1.08	1.01	1.15	1.05	0.96	1.12	0.94	0.98	0.78	1.07	1.08	0.97	1.11	1.05	1.12	1.04	0.82	1.1	1.1	1.09	1.02	1.21	1.14	1.07	1.12	1.12	0.96
D3ZWQ0	Prrt3	0.767029	0.869336		1.15	1.1	1.15	1.2	1.11	1.14	1.19	1.02	1.17	1.04	1.09	1.02	1.24	1.18	1.16	1.2	1.11	1.18	1.14	1.15	1.09	1.12	1.13	1.05	1.21	1.17	1.14	1.14	1.03	0.99
D3ZWS2	LOC690000	0.230097	0.419605		0.9	0.96		0.84	0.89		1.29	1.07			0.81	1.01		0.78	0.94	1.06	1.13		1.2	1.23			1.12	0.75		1.05	0.78		1.14	0.97
D3ZWS6	Naa30	0.0076376	0.0452583											1.2	1.11	1.14	1.28	1.34	1.26							1.08	0.96	1.19	0.93	0.87	1.12	1.12	0.89	0.98
D3ZWT6	Sh2d5	0.579076	0.741019			0.86	0.85		0.95	0.88		1.13	1.11								0.85	0.89		1.33	1.07
D3ZWV8	Tiam1	0.00065286	0.00721497		1.16	1.17	1.16	1.28	1.24	1.26	1.15	1.15	1.16	1.1	1.09	1.12	1.16	1.15	1.15	1.13	1.13	1.13	1.17	1.16	1.17	1.06	1.09	1.08	1.06	1.08	1.05	1.05	1.04	1.05
D3ZWW5	Slc30a9	0.0038145	0.0267881		1.05	1	1.04	1.08	1.06	1.07	1.16	1.06	1.12	1.04	1.02	1.02	1.1	1.15	1.08	1.12	1.01	1.1	1.09	1.07	1.13	1.25	1.27	1.17	1.19	1.16	1.13	1.29	1.09	1.09
D3ZWX2	Tmem185a	0.134111	0.301324		0.6			0.85			0.9									0.92			1.36
D3ZWX4	Nckipsd	0.667706	0.804138		1.12	1.08	1.05	1.18	1.2	0.98	1.34	1.27	0.95	1.08	0.85	1.08	1.11	1	1.15	1.23	1.02	0.96	1.02	1.06	1.07	1.1	1.06	1.11	1.09	1.08	1.08	1.09	0.99	1.17
D3ZWZ9	Gpr107	0.808528	0.897337				0.86			0.86			0.99									0.86			0.92
D3ZX04	Abcc10	0.11942	0.280611				1.03			1.14			1.16									1.03			0.99
D3ZX08	Aars2	0.658507	0.796158		1.01	0.68	0.97	1.28	0.7	0.95	1.37	1.21	1.18	1.33	1.13	1.09	1.24	1.06	1.56	1.16	0.73	0.86	1.11	1.27	1.02	1.13	1.2	0.96	1.08	1.12	1.1	0.88	1.29	1.12
D3ZX13	Kif20b	0.547054	0.714514		1.03		0.99	1.18		0.95	1.19		1.18	0.98	0.92	1.19	0.94	1	0.98	1.08		1.14	1.17		1.16	1.16	1.12	1.11	1.07	0.98	1.07	0.76	1.01	1.09
D3ZX21	Ap4e1	0.00118067	0.011417		1.07	1.03		0.89	1.01		1.03	1.01		0.89		1.01	1.11		1.11	0.99	1.15		0.95	1.02		1.3		1.28	1.3		1.25	1.17		1.27
D3ZX38	Pfdn1	0.000190549	0.00289263		0.97	1.07	1.13	0.9	1.08	1.06	1.02	1.1	1.09	0.86	0.97	0.82	0.93	0.89	1.01	1.06	1.06	1.06	0.96	1.14	1.04	1.44	1.22	1.28	1.29	1.18	1.25	1.15	1.16	1.18
D3ZX42	Rabgap1	0.897301	0.94617		1.02	1.09	1.13	1.04	1.11	1.12	1.03	1.08	1.04	1.05	1.05	1.13	1.03	1.01	1.04	1.09	1.16	1.08	0.89	0.99	0.86	1.06	1.1	1.13	1.18	1.18	1.21	1.05	0.99	1.12
D3ZX55	Olr1414	1.08402e-05	0.000364687			1.02	1.1		1.57	1.39		1.12	1.25		1.26			1.16			0.91	0.91		1.04	1.05		0.85			0.94			0.82
D3ZX74	Coq10a	0.795866	0.887662			1.2			1.15			1.01									1.26			0.92
D3ZX87	LOC100910017	0.774962	0.875191		1.15	1.11	1.11	1.05	1.06	1.03	0.95	0.97	0.98	1.3	1.35	1.31	1.08	1.14	1.09	1.03	1.02	1.03	1.16	1.25	1.22	1.18	1.14	1.13	0.96	0.98	0.97	1.25	1.29	1.25
D3ZXA6	Pdpr	0.00166114	0.014634		0.92	0.84	0.96	0.95	0.81	0.94	0.9	0.84	1.06	1.17	1.13	1.15	1.25	1.09	0.87	0.93	1	1.04	1.35	1.29	1.18	1.28	1.17	1.27	1.16	1.07	0.99	1.3	1.15	1.26
D3ZXB9	Snx19	0.174001	0.354664				0.74			0.82			0.9	1.24			1.23					1.01			0.77	1.45			1.39			1.19
D3ZXF8	Mrpl43	0.202083	0.387045			1.04			0.99			1.19									1.12			1.28
D3ZXF9	Mrpl12	0.972143	0.985372		1.02	1.1	1.02	1.07	1.09	1.04	1.1	1.11	1.11	1.15	1.19	1.16	1.17	1.23	1.15	1.05	1.06	1	1.09	1.06	1.12	1.08	1.03	0.98	1.14	1.15	1.07	1.25	1.34	1.32
D3ZXG2	Armc4	0.25346	0.445151												0.94			1									1			0.85			0.82
D3ZXH7	Alyref	0.359138	0.551517											1.12			1.36									1.37			1.28			1.3
D3ZXK4	Abhd11	2.2061e-08	9.10201e-06		1.18	1.14	1.16	1.24	1.18	1.2	1.24	1.16	1.26	1.11	1.15	1.18	1.2	1.2	1.22	1.11	1.08	1.07	1.14	0.99	1.11	0.98	1.1	1.04	1.05	1.09	1.05	1.02	1.04	0.97
D3ZXL1	Arih1	0.161697	0.340374		1.28	1.08	1.08	1.14	1.02	1.06	1.21	1.07	1.08	0.91		1.1	0.96		1.1	1.15	1.07	1.02	1.04	1.03	0.94	0.95		1	1.04		1.04	1.08		1.09
D3ZXL9	Kctd4	0.405548	0.59639		1.09	1.02	1.12	1.15	1.05	1.03	1.17	1.15	1.29	1.11		1.06	1.05		1.04	0.91	0.8	1.06	1.42	1.12	1.3	0.98		0.93	1.01		1.11	1.01		1.25
D3ZXM4	Evi5l	0.0594094	0.184527		0.97	0.99	0.98	1.06	1.06	1.08	1.12	1.1	1.09	1.18	1.11	1.08	1.28	1.36	1.25	1.04	1.02	1.06	1.24	1.21	1.22	1.2	1.22	1.12	1.3	1.28	1.27	1.22	1.22	1.14
D3ZXP3	H2afx	0.0131158	0.0682822												1.02	0.75		1.19	1.03								1.47	1.21		1.39	1.24		1.2	1.11
D3ZXQ2	Camsap3	0.204714	0.390424		1.07	1.08	1.04	1.02	1.02	1.04	1.08	1.01	1.04	1.03	1.11	1.15	1.07	1.11	1.14	1.04	1.06	1.07	1.01	1.05	0.99	1.11	1.06	1.06	1.14	1.1	1.14	1.19	1.21	1.2
D3ZXS8	Ube2k	0.308972	0.50309												1.15			1.22									1.09			1.43			1.61
D3ZXT1	Lrrc4c	0.955662	0.976749		1.05	1.1	1.03	0.96	0.98	0.97	1.16	1.11	1.2	1.2	1.21	1.27	1.2	1.06	1.08	0.9	0.94	0.93	1.18	1.23	1.24	1.07	1.08	1.02	1.2	1.14	1.12	1.21	1.17	1.21
D3ZXX3	Unc80	0.17722	0.358992		1.11			1.2			1.1									1.18			1.21
D3ZXX8	Ndufa4l2	0.239728	0.430189		0.96			0.9			1.06									0.95			1.53
D3ZXY2	Pdzd8	0.549001	0.715102												0.96	1.41		1.21	0.99								1.23	1.25		1.25	1.25		1.24	0.91
D3ZY03	Magi2	0.131192	0.297108		1.04	1.1	1.04	1.03	1.16	0.63	1.09	1.16	1.07	0.79	0.86	0.64	1.09	1.09	1.27	1.05	1.25	0.92	1.27	0.97	1.49	1.09	1.52	0.85	1.08	1.43	1.06	0.93	1.01	0.91
D3ZY44	Mrps2	0.977311	0.988624			0.81	1.09		0.86	1.07		1.15	1.19	1.05		0.94	1.24		1.07		0.76	1.06		1.24	1.11	1.03		0.91	1.14		1.06	1.08		1.08
D3ZY47	RGD1559896	0.517499	0.69247		1.05	1	1.14	1.23	1.04	1.21	1.21	1.07	1.14	1.6	1.3	0.96	1.36	1.3	1.27	1.26	1.06	1.18	1.02	1.13	1.21	1.33	0.86	0.95	1.23	1.09	1.24	1.45	1.16	1.14
D3ZY50	Atpaf1	0.877268	0.936899		0.86	0.85	1.04	0.93	0.9	1.01	1.07	1.12	1.2	1.06	1.19	1.17	1.02	1.06	1.01	0.94	0.91	1.05	1.12	1.37	1.16	1.06	1.05	0.8	0.97	0.99	0.94	1.04	1.02	0.99
D3ZY52	Eomes	0.197873	0.382534		0.99	0.97	0.78	1.22	1.09	1.15	1.5	1.37	0.99	1.22	1.03	1.23	1.03	1.39	1.29	1.04	1.12	1.24	1.11	0.87	0.73	0.99	1.02	1.31	1.15	0.94	1.13	1.01	1	1.25
D3ZY68	Gatc	0.231165	0.420617		1.1	1.18	0.92	1.1	0.78	0.9	1.24	0.99	1.01	1.14	1.06	1.04	1.03	1.05	1.06	1.11	0.92	0.99	1.31	1.07	0.97	1.07	1.25	1.01	1.13	1.12	1.04	1.07	1.3	1.01
D3ZYC9	Kif17	0.472245	0.654629		0.93	0.97	1.01	0.97	0.84	1.04	1.18	1.2	1.23	1.17	1.04		1.07	1.03		1.08	0.97	1.07	1.17	0.94	1.21	1.13	1		1.16	1.2		1.07	0.97
D3ZYD7	Ccdc88a	0.64322	0.78651		0.83	0.9	0.93	1.01	1.09	1.16	1.04	1.07	1.21	1.56		1.08	0.91		1.17	1.25	1.18	1.25	1.08	1.1	1.33	0.71		1.32	0.58		1.15	0.74		0.96
D3ZYD8	Tmem240	0.649794	0.790062		1.1			1.39			1.82									1.01			1.61
D3ZYH3	Nudt10	0.379867	0.573179		1.14	1.16	1.15	1.09	1.06	1.05	1.06	1.08	1.06	1.05	1.01	1	1.13	1.08	1.07	1.17	1.19	1.2	0.99	1.03	1	1.07	1.1	1.08	1.11	1.12	1.14	1.1	1.09	1.08
D3ZYJ5	Gramd1b	0.383733	0.576983		0.9	0.84	1.16	0.85	0.84	1.07	1.01	0.96	1.03		1.58	1.38		1.78	1.46	0.88	0.86	1.38	1.1	1.02	1.01		0.82	0.72		1.1	1.02		1.47	1.36
D3ZYL0	Ripk1	0.30399	0.497703			1.02			0.97			0.99				1.3			1.27		1.05			1.09				1.27			1.21			1.19
D3ZYL4	Mrpl50	0.962683	0.980103		1.24		1.13	1.27		1.19	1.41		1.04		1.23	1.14		1.45	0.84	1.16		1.29	1.81		1.02		1.17	1.25		0.97	1.03		1.3	1.07
D3ZYM7	Lyrm4	0.0523229	0.17068		1.01	1.06	1.07	1.07	1.08	1.07	1.03	1.06	1.19	1.17	1.14	1.17	1.07	1.08	1.05	1.07	1.23	1.17	0.97	0.97	1.08	1.02	1.07	1.08	1	1.05	1.02	0.76	0.92	0.98
D3ZYR4	Sema4d	0.714905	0.83341		1.08	0.67	0.72	1.17	0.86	0.95	1.29	0.84	1.08	1.45	1.45	1.05	1.24	1.38	1.06	1	0.93	0.87	1.4	0.88	1.11	0.95	0.9	1.06	0.92	0.95	1.01	1.15	1.29	1.19
D3ZYS1	Purg	1.1988e-07	1.97842e-05		0.98	0.95	0.93	0.96	0.84	0.82	0.93	0.92	0.88	1.04	0.91	1	1.05	0.81	0.98	1.09	1.12	1	1.28	1.29	1.14	1.32	1.12	1.12	1.12	1.03	1.05	1.29	1.27	1.3
D3ZYS7	G3bp1	0.00219182	0.0177896		1.11	1.11	1.13	1.04	1.06	1.08	1.07	1.09	1.07	0.9	0.93	0.96	1.01	1.03	1.04	1.08	1.08	1.09	1.05	1.06	1.03	1.13	1.09	1.11	1.18	1.18	1.19	1.15	1.18	1.18
D3ZYT2	Mrps5	0.876565	0.936529			1.17	1.12		1.17	1.23		1.28	1.03	0.63	1.24		1.11	1.39			1.12	1.49		1.01	0.95	0.99	1.25		0.95	1.39		0.87	1.33
D3ZYT8	Pikfyve	0.711512	0.830714											0.8	1.02	0.89	0.94	1.19	1.3							0.98	0.99	1.03	1.11	1.07	0.98	1.02	1.09	1.06
D3ZYX8	Cox7a2l	0.634997	0.781668		2.18	2.07	2.17	0.93	0.86	1.03	0.85	0.79	0.99	1.26	1.28	1.23	0.64	0.79	0.55	0.84	0.89	0.92	0.93	0.99	1.03	0.99	1.23	1.13	0.7	0.82	0.7	1.58	1.39	1.49
D3ZYY0	Sdr39u1	1.6546e-05	0.000467092		1.12	1.07	1.15	1.12	1.13	1.17	1.09	1.11	1.09	1.12	1.1	1.28	1.19	1.12	1.21	1.11	1.07	1.11	1.1	0.93	1.03	0.97	1	1.01	1.02	1.08	1.06	0.97	0.99	1.06
D3ZZ05	Cyb5rl	0.865001	0.9306				1.43			0.32			1.46									0.72			1.29
D3ZZ21	Ndufb6	0.00267715	0.0204862		0.95	0.98	1.06	1.3	1	1.12	0.9	0.89	0.94	0.89	0.81	0.86	1.13	0.98	0.94	1.07	1.05	1.12	0.93	1.03	1.03	1.16	1.13	1.12	1.27	1.22	1.18	1.32	1.17	0.98
D3ZZ38	Snx18	9.63963e-05	0.00175471		1.43	1.45	1.48	1.28	1.3	1.34	1.41	1.18	1.25	1.41	1.74	1.37	0.84	1.05	0.85	1.06	1.15	1.15	0.94	0.82	0.87	0.98	1.03	1.03	0.97	1.02	1.03	0.68	0.71	0.69
D3ZZ44	Elfn1	0.016572	0.080843		0.8	1.02	1.07	0.86	1	1.02	0.99	1.04	1.01	1.11	1.11	0.96	1.12	1.06	1.05	0.94	1.01	1.04	1.07	1.23	1.21	1.26	1.06	1.07	1.12	1.05	1.01	1.27	1.17	1.06
D3ZZ51	Prrc2b	0.21353	0.401667		1.21			1.06			1.1									1.11			0.89
D3ZZ65	Casp14	0.852318	0.922606				0.83			1.04			1.29									1.18			0.98
D3ZZ95	LOC100361060	0.0526425	0.171019		1.11	1.1	1.13	0.99	0.99	1.01	0.98	0.98	1	1.2	1.24	1.19	0.98	1	0.95	1.03	1.04	1.05	1.27	1.27	1.29	1.13	1.15	1.14	0.98	1	0.99	1.22	1.23	1.21
D3ZZB0	Dip2c	0.682826	0.814031		0.99	1.11	1.13	1.05	1.17	1.17	1.02	0.99	1.05	1.13	1.15	1.06	1.12	1.03	0.96	1.11	1.12	1.2	1.05	1.21	1.08	1.12	1.12	1.11	1.01	1.01	1.04	1.1	1.07	0.94
D3ZZB2	Pex1	0.0368713	0.138284												1.76			1.25									0.72			0.86			0.73
D3ZZC1	Txndc5	0.383454	0.576871		1.03		0.89	1.2		0.88	1.11		1.06		1.25			1.12		0.93		1.1	1.35		0.99		0.91			0.86			0.94
D3ZZE3	C1H10orf76	0.118156	0.278067		1.08			1.25			0.71									1.46			1.41
D3ZZH6	Map3k5	0.076267	0.216583		0.98	1.15	1.05	0.91	1.17	1.18	0.83	1.29	0.95			1.1			0.83	0.94	1.29	1.18	1.23	1.09	1.26			1.21			1.01			1.12
D3ZZH7	Rsbn1l	0.60138	0.757809											1.07	0.89		0.98	1.16								1.03	0.99		1.17	1.22		0.95	1.01
D3ZZK1	LOC100359563	0.0905528	0.240261		0.96	0.91	0.91	1.03	0.92	0.93	1.11	1.02	1.04	0.95	1.04	0.78	1.02	1.07	0.88	1.04	0.98	1.03	1.14	1.06	1.04	1.03	1.06	0.88	1.21	1.03	1.11	1.04	1.1	0.78
D3ZZK3	Epha4	0.458633	0.642249		1.08	1.04	0.93	1.04	1	0.96	1.09	1.12	0.96	1.15	1.31	1.03	1.08	1.3	1.03	1.03	1.09	1.03	1.03	1.05	0.96	1.17	1.17	1.27	1.03	1.13	1.22	1.08	1.13	1.09
D3ZZM0	Slc39a14	0.842152	0.916278												1.15	1.03		1.26	1								1.18	1.08		1.34	1.08		1.12	0.95
D3ZZM8	LOC680432	0.723493	0.838683		1.07			1.01			1.22			1.13	1.21	0.88	1.18	0.96	0.96	1.01			1.3			1	0.95	0.93	0.96	0.9	0.97	1.22	1.06	1.2
D3ZZM9	Ccsap	0.543027	0.712004		1.73	1.86	1.87	0.98	0.97	1.04	0.97	0.98	1.08	1.23	1.35	1.37	0.67	0.66	0.68	0.83	0.93	0.86	0.98	1.12	1.1	1.03	1.39	1.16	0.67	0.93	0.69	1.26	1.54	1.37
D3ZZN3	Acss1	0.734451	0.846025		1.06	1.06	0.97	1.22	1.22	1.17	1.12	1.12	1.06	0.9	0.93	0.91	1.01	1.06	1.04	1.1	1.09	1.01	0.97	1.05	0.97	1.07	1.11	1.05	1.14	1.12	1.1	1.04	1.07	1.06
D3ZZN4	D3ZZN4	0.115303	0.275376		1.21	1.16	1.19	1.2	1.14	1.12	1.24	1.15	1.07	1.06	1.19	1.08	1.02	1.12	1.04	1.16	1.15	1.15	1.1	1.02	1.1	1.23	1.08	1.08	0.88	1.03	1.08	1.14	1.07	1.06
D3ZZP2	Rab39a	0.00105413	0.0105648		1	0.91	0.98	1	0.95	1.05	1.13	1.07	1.18	1.08	1.08	1.12	1.03	1.04	1.09	1.11	1.09	1.17	1.23	1.13	1.28	1.08	1.14	1.13	1.05	1.15	1.06	1.1	1.15	1.17
D3ZZQ4	Aamdc	0.987258	0.993737		1.01		0.94	1		0.91	1.47		1.37							0.85		0.82	1.29		1.52
D3ZZR9	Fkbp2	0.325036	0.519449		0.87	1.04	1.1	0.92	1.08	1.08	1.07	1.09	1.1	1.03	0.89	1.03	1	1.06	1.04	0.98	1.08	1.08	0.92	1.06	0.97	1.14	1.02	1.05	1.16	1.08	1.13	1.09	0.95	1.1
D3ZZU4	Tmem160	9.00135e-08	1.82041e-05		1.09	1.08	1.08	0.99	1.01	0.99	1.01	1.04	1	0.92	0.91	0.95	0.96	0.98	1.02	1.13	1.14	1.11	1.19	1.24	1.23	1.1	1.12	1.13	1.12	1.12	1.15	1.33	1.33	1.35
D3ZZU8	Fn3k	0.333028	0.525859											1.31			1.14									1.09			1.03			1.26
D3ZZV1	Pam16	0.234972	0.424423		1.09	1.09	1.11	1.1	1.09	1.11	1.18	1.18	1.13	1.08	1.07	0.97	1.09	1.1	1.04	1.12	1.1	1.14	1.01	1.01	0.93	1.06	1.07	1.1	1.13	1.13	1.14	1.05	1.04	1.03
D3ZZV7	Rasgef1a	0.993043	0.996061		1.2	1.18	1.24	1.15	1.09	1.18	1	1.03	1.07	1.15	1	1.02	1.1	0.96	1.04	1.22	1.16	1.17	0.84	0.85	0.92	1.11	1.22	1.16	1.11	1.12	1.14	1.22	1.12	1.12
D3ZZX1	Inpp5a	0.0350281	0.133918		1.21	1.28		1.13	1.1		1.25	1.17		1.2	1.22		1.1	1.13		1.24	1.21		1.01	0.97		1.24	1.15		1.18	1.03		1.13	0.96
D3ZZZ5	Ppcdc	0.124102	0.287851											1.12	1		0.91	1.17								1.32	1.23		1.03	1.23		1.14	1.07
D3ZZZ9	Ctnnd1	0.16621	0.344483		1.09	1.11	1.08	1.11	1.21	1.03	1.25	1.24	1.17	1.02	1.07	1	1.06	1.15	1.05	1.07	1.15	1.01	1.03	1.09	1.13	1.03	1.08	1.1	1.1	1.12	1.12	1.03	1.06	1
D4A017	Tmem87a	2.19152e-07	2.93249e-05		1.24	1.21	1.25	1.23	1.22	1.19	1.25	1.25	1.21	1.2	1.2	1.2	1.15	1.16	1.14	1.16	1.15	1.15	1	1.03	0.99	1.06	1.08	1.06	1.13	1.11	1.09	0.98	0.97	0.94
D4A022	Gapvd1	0.255339	0.446709		0.94	1.07	1.05	1.02	1.05	1.02	1.04	0.93	1.18	1.8		1.13	1.18		1.04	1.1	1.16	1.23	1.01	1.03	1.06	1.63		1.43	1.23		1.07	1.34		0.99
D4A025	LOC102555377	0.0466894	0.159997		1.17	1.1	1.18	1.12	1.07	1.19	1.22	1.16	1.18		1.43			1.36		1.07	1.11	1.11	1.14	0.97	0.99		1.28			1.3			1.05
D4A026	Olr519	0.910652	0.953402											1.05	1.02	1.07	0.97	1.08	1.19							1.09	1.13	1.07	1.01	1.04	1.14	0.99	1.05	1.01
D4A038	Tram1l1	0.064675	0.194772												1.01	1.21		0.95	0.96								0.97	1.05		0.87	0.84		0.85	0.87
D4A039	Dzank1	0.0212958	0.0960251		1.09	1.03	0.98	1.01	1.21	0.92	1.09	1.37	1.04		0.94	0.89		1.03	1.03	1.02	1.09	0.99	1.17	1.18	1.03		1.12	1.25		1.16	1.21		1.1	1.25
D4A040	Mrps11	4.41653e-07	4.55547e-05		1.22	1.24	1.29	1.29	1.23	1.32	1.25	1.42	1.37	1.33	1.1	1.3	1.27	1.2	1.17	1.16	1.15	1.2	1.02	0.94	1.04	0.87	0.82	0.77	1.07	1.09	1.02	0.97	0.88	0.85
D4A053	Shroom2	0.000725519	0.00786005		1.01	1.01	1	1.08	1.06	1.05	0.91	0.87	0.89	1.1	1.1	1.05	1.04	1.07	1.04	1.02	1.01	1	1.48	1.45	1.53	1.14	1.12	1.14	1.04	1.08	1.09	1.45	1.44	1.45
D4A055	Cacnb4	0.0886331	0.236817		0.84	1.14	0.83	0.91	1.03	0.87	0.98	1.06	0.95	1.11	1.01	0.9	1.12	1	1.07	0.96	1.15	0.87	1.29	1.12	1.31	1.47	0.9	0.9	1.09	0.89	0.94	1.28	1.11	1.05
D4A0A1	Soga3	0.498094	0.676561		1.16	1.25	1.4	1.28	1.37	1.45	1.23	1.25	1.42	1.23	1.1	0.99	1.09	1.07	0.98	1.22	1.25	1.47	1.25	1.27	1.36	1.1	1	1.13	1.13	1.09	1.09	1.16	1.05	1.14
D4A0C3	Hid1	0.608484	0.761335		1.14	1.28	1.17	1.46	1.04	1.2	1.74	1.29	1.21		0.98			1.06		1.2	1.25	1.21	1.2	1.16	1.07		1.2			1.22			1.11
D4A0C5	Adamts4	0.36595	0.558766												0.26			0.82									0.77			0.95			0.44
D4A0E8	Prmt5	0.0485436	0.16383		1.05	1.14	1.09	1.12	1.14	1.15	1.22	1.26	1.14	1	0.96	1.09	1.16	1.16	1.19	1.08	1.2	1	1.1	1.01	1.05	0.92	1	1.07	1.1	1.21	1.2	1.02	1	0.98
D4A0J7	Olfml2b	0.875066	0.935734			1	1.02		1.05	0.99		1.05	0.86								1.1	1.08		1.08	0.8
D4A0M3	Phc2	0.779301	0.875955			1.09			1.05			1.12		1.19	1.15		1.25	1.35			1.08			0.92		1.17	1.39		1.17	1.44		1.15	1.01
D4A0T0	Ndufb10	0.990329	0.994952		0.96	0.93	1.06	0.99	1.07	1.05	1	1.1	1.11	1.28	1.28	1.15	1.19	1.2	0.98	0.94	1	0.96	1.31	1.28	1.53	0.97	1.06	0.98	0.97	1.01	0.87	1.23	1.26	1.09
D4A0V6	Anln	0.914433	0.954736		1.1	0.93	0.85	1.14	1.03	1.03	1.34	1.13	1.46	1.59		1.17	1.24		1.18	0.98	1.02	1.03	1.27	1.4	1.56	1.32		1.26	1.21		1.05	1.01		1.06
D4A0W1	Emc4	0.482138	0.664366		1.11	1.12	1.31	0.99	1.23	1.29	1.28	1.2	1.75	0.86	0.92		0.98	0.97		0.85	1.29	1.18	1.03	1.05	1.46	1.1	1.18		1.03	1.02		0.99	0.98
D4A0X3	Btbd8	0.245233	0.436179		1.16	1.07	1.12	1.12	1.1	1.16	1.09	1.14	1.21	1.06	1.14	1.02	1.08	1.07	1	1.07	1.11	1.12	1.01	1.2	1.18	1.1	1.05	1.08	1.14	1.15	1.15	1.18	1.2	1.17
D4A0Y6	Mki67	0.132574	0.298896			0.91	1		0.9	1.07		1.12	1.25		1.08	1.39		1.33	1.37		0.92	0.92		1.35	1.22		0.95	0.96		0.95	0.94		1.01	1.14
D4A104	Mrpl45	0.131561	0.297108		0.17			0.6			0.65			0.98	0.85	1.04	1.11	1.17	1.1	0.8			0.56			1.08	1.38	0.99	1.12	1.34	0.98	1.04	0.92	1.01
D4A110	Cmtm4	0.73537	0.846064		1.08	1.15	1.01	0.98	1.17	1.05	0.98	1.17	1.19	1.17	1.08	1.08	1.08	1.21	0.96	1.08	1.16	0.99	0.95	1.08	0.88	1.29	1.11	0.99	1.22	1.06	1.09	1.19	1.11	1.01
D4A131	Mrpl4	0.0132076	0.0686156		1.17	1.14	1.11	1.03	0.98	0.94	1.02	0.98	0.94	1.04	1	1.04	0.95	0.9	0.95	1.2	1.2	1.2	0.99	0.92	0.9	1.31	1.25	1.24	1.02	0.99	0.96	1.29	1.26	1.26
D4A133	Atp6v1a	0.288287	0.481873		0.94	0.94	0.9	0.96	0.99	0.95	1.08	1.06	1.07	1.24	1.23	1.19	1.19	1.2	1.17	1.06	1.03	1.03	1.58	1.59	1.55	1.04	1.01	1.04	0.93	0.88	0.87	1.31	1.28	1.25
D4A164	Nebl	0.791841	0.884968		1.67	1.68	1.51	0.91	0.86	0.79	0.92	0.91	0.94	1.26	1.32	1.36	0.56	0.6	0.63	0.83	0.89	0.79	1.4	1.61	1.4	1.09	1.18	1.05	0.52	0.57	0.57	1.51	1.75	1.56
D4A193	Reep1	0.771999	0.87304		1.17	1.27	1.18	1.08	1.1	1.09	1.05	1.11	1.09	1.18	1.15	1.19	1.07	0.97	0.99	1.09	1.17	1.07	0.92	0.94	1	1.22	1.23	1.25	1.08	1.1	1.03	1.2	1.17	1.1
D4A197	Mcee	0.0453972	0.157506		1.08		1.01	1.2		1.12	1		0.81		0.93	1.05		0.94	1.06	1.09		1.09	0.98		0.88		1.49	1.09		1.07	1.16		1.13	1.26
D4A1B8	Dctn3	0.646938	0.787769		1	0.93	0.92	0.95	0.85	0.92	1.05	0.92	0.94	1.18	1.24	1.22	1.2	1.17	1.14	0.87	0.77	0.72	1.24	1.38	1.56	1.1	1.06	1.08	0.94	0.95	0.9	1.24	1.28	1.26
D4A1C0	Cnnm1	0.000115897	0.00203455			1.56	0.95		1.29	1.02		1.61	1.17	1.85	1.02	1.86	1.05	0.95	1.11		0.89	0.99		1.1	1.08	0.72	1	0.66	0.83	0.93	0.78	0.87	1	0.75
D4A1C1	Rabl3	0.0637737	0.19318		0.82			1.25			1.48			0.95	0.93	1.02	1.01	1.03	1.06	1.16			2.09			1.06	0.99	1.07	0.89	0.86	0.84	1.65	1.63	1.51
D4A1D3	Sacs	0.00830612	0.0480416		1.1	1.15	1.05	1.04	1.05	1	1.2	1.22	1.11	1.2	1.22	1.29	1.26	1.16	1.19	1.11	1.11	1.08	1.15	1.03	0.98	1.19	1.02	1.2	1.02	1	1.02	1.05	1.02	1.03
D4A1G1	Acyp2	0.309008	0.50309		1.18	1.09	1.21	1.11	1.08	1.09	1.05	1.07	0.89	1.15	1	1.03	1.19	1.03	1.09	1.12	1.05	1.1	1.27	1.26	1.13	0.98	1.07	1.1	1.08	1.03	1.07	1.13	1.18	1.14
D4A1G8	Cep170b	0.0015906	0.0142149		1.03	1.05	1.09	1.04	1.01	1.08	1.03	1.02	1.11	1.08	1	1.16	1.13	1.11	1.17	1.06	1.07	1.08	1.28	1.19	1.24	1.21	1.07	1.12	1.14	1.11	1.13	1.28	1.41	1.38
D4A1H2	Plcxd3	0.185383	0.367295		0.96			0.94			1.34									1.26			1.34
D4A1H7	Mul1	0.788977	0.883562		1	0.92	1.11	0.98	0.98	0.71	1.11	1.22	1.3	1.02			1.17			0.98	1.24	1.25	0.94	0.95	0.48	1.02			1.22			1.2
D4A1I6	Pla2g4b	0.846823	0.919332		1.02			0.9			1.11				1.33	1.06		1.23	1.16	0.84			0.87				1.21	1.17		1.25	1.14		1.23	1.02
D4A1J3	Palm3	0.0489185	0.164439													0.99			0.92									1.06			1.05			1.07
D4A1J6	Ankfy1	0.622977	0.772861		1.16	0.96	0.96	1.21	0.98	0.96	1.34	1.12	1.1	1.03	0.88	1.1	1.01	0.96	1.1	1.24	1.02	1.02	1.21	0.82	1.22	1.1	1.18	0.85	1.01	1.05	0.85	1.07	1.02	0.9
D4A1J7	Nin	0.216284	0.404668			0.78	0.98		1.04	1.09		1.18	1.13			1.26			1.07		0.98	0.75		1.3	1.33			0.89			0.69			0.97
D4A1Q9	Ttll12	0.372784	0.566325		1.05	1.02	1.01	1.15	1.12	1.14	1.08	1.06	1.07	1.17	1.03	1.05	1.33	1.21	1.21	1.14	1.14	1.09	1.21	1.18	1.19	1.01	1.1	1.16	1.11	1.11	1.18	1.11	1.15	1.14
D4A1R8	Cpne1	0.537861	0.707855		1.01	1.04	1.11	1.09	1.05	1.06	1.12	1.11	1.12	1.01	1.03	0.96	1.16	1.18	1.04	1.07	1.05	1.09	1.04	0.9	0.95	1	1.11	1.21	1.21	1.28	1.34	1.09	1.04	1.09
D4A1V7	Mob1b	0.193973	0.377946												1.08			1.23									1.1			1.08			0.98
D4A206	Tcof1	0.0328194	0.12822		1.08	1.08	1	1.06	1.14	1.09	1.32	1.29	1.23	1.01	1.11	1.19	1.02	1.1	1.22	1.09	1.11	1.05	1.1	1.06	1.14	0.99	1.07	1.12	0.99	1.07	1.11	0.94	1.02	1.07
D4A208	Srgap2	0.208703	0.395442		1.17	0.95	1.39	1.17	0.94	1.26	1.26	1.03	1.15	1.16	1.17	1.08	1.11	1.13	1.03	1.21	1.06	1.18	0.99	0.91	0.96	1.23	1.17	1.18	1.14	1	1.02	1.03	1.07	1.06
D4A249	Mblac2	0.859192	0.926767		1.01	0.97	1.08	1.19	1.08	1.07	1.27	1.19	1.11	1	1.14	1.14	1.17	1.3	1.44	0.83	1.1	1	1.48	1.16	1.12	1.11	1.24	1.37	1.18	1.12	1.3	0.98	1.04	1.06
D4A255	Tldc1	0.00609693	0.0383556		1.02		0.84	1.01		0.86	0.99		0.83		1.09			1.02		0.99		0.8	1.55		1.46		1.29			1.2			1.42
D4A264	Zadh2	0.129925	0.295463		1	1.05	1	0.96	1.06	1	1.2	1.06	1.17	1.36	1.38		1.19	1.24		0.89	1.02	1.02	1.09	1.17	1.25	1.09	1.06		0.96	1.08		1.08	1.18
D4A280	Pak7	0.282769	0.476835													0.94			0.71									0.82			0.95			1
D4A2B8	Slc27a6	0.0689884	0.203311			1.2	1.07		1.1	1.16		1.35	1.29								1.13	1.02		1.18	1.04
D4A2D3	Mycbp2	0.000537725	0.00624948		1.16	1.22	1.16	1.32	1.29	1.33	1.13	1.19	1.16	1.2	1.15	1.18	1.06	1.06	1.05	1.15	1.16	1.16	1.09	1.06	1.05	1.09	1.04	1.05	1.09	1.07	1.07	0.97	0.91	0.9
D4A2G9	Ranbp1	0.18431	0.366473		1.24	1.26	1.18	1.2	1.2	1.15	1.13	1.21	1	1.15	1.16	1.32	1.17	1.05	1.28	1.18	1.32	1.15	1.02	1.05	1.04	1.06	1.08	1.15	1.06	1.15	1.1	1.23	1.13	1.33
D4A2H3	Olr1548	0.953545	0.975816		0.97	0.75		0.87	0.94		1.07	1.2				1.27			1.16	0.94	0.57		1.18	1.92				0.64			1.7			0.9
D4A2Q3	Psd3	0.677319	0.810785		0.75	0.93	0.82	0.94	1.07	0.92	1.03	1.07	1.05	0.52	0.52	0.66	0.78	0.79	0.83	1.01	1.11	0.99	0.76	0.78	0.78	0.83	0.81	0.89	1.02	0.98	1.03	0.63	0.64	0.71
D4A2V0	Negr1	0.933061	0.964992		1.26	0.96	0.92	1.19	1.04	0.9	1.14	1.06	0.88	1.11	1.88	1.29	1.49	1.38	1.36	1.05	0.99	0.91	1.38	1.23	1.27	0.99	1.56	1.29	0.85	1.25	1.02	1.21	1.49	1.37
D4A303	Cbfa2t3	0.424426	0.611902				0.67			0.98			1.29									1.43			0.96
D4A304	Diras1	0.0778336	0.218084		1.06	1.09	1.19	1.12	1.08	1.23	1.33	1	1.25	0.9	0.97	1.27	0.85	1.13	1.09	0.95	0.9	1.21	1.12	0.93	1.34	0.8	0.89	1.2	0.79	0.92	1.36	0.69	0.89	0.99
D4A305	Ccdc58	0.764955	0.868583											1.52	1.12	1.12	0.97	1.39	1.36							1.38	1.22	1.3	1.36	1.2	1.26	1.23	1.28	1.1
D4A333	Ttc21b	0.262204	0.45486												1.06			1.18									1.01			1.13			1.03
D4A3A1	Loxhd1	0.0701078	0.205135		1.18	1.09		1.36	1.06		1.45	1.21		0.98		1.01	1.17		0.84	1.01	1		0.58	1.04		1		0.81	1.13		0.95	1.08		1.16
D4A3C2	RGD1304884	0.0221147	0.0984623		1.05	1.07	1.04	1.01	1.03	1	1.1	1.07	1.05	1.13	1.17	1.08	1.19	1.18	1.13	1.1	1.08	1.03	1.27	1.26	1.26	1.12	1.15	1.16	1.11	1.09	1.08	1.16	1.18	1.13
D4A3C9	Snapc4	0.147751	0.320699				1.04			0.99			1.16			0.94			1.11			1.21			1.19			1.08			1.15			0.97
D4A3D4	Abhd3	0.983092	0.992311		1.17	0.91	0.96	1.17	1.04	1.05	1.16	1.11	1.18	1.01	1.06	1.1	0.92	1.05	1	1.21	0.97	1.12	0.91	1.12	0.92	0.99	1.08	1.17	1.03	1.16	1.1	1.01	1.03	1.06
D4A3D9	Stk32c	0.0361127	0.136577		1.22	1.19	1.17	1.09	1.07	1.05	1.08	1.08	1.03	0.94	0.93	0.9	0.99	0.95	0.96	1.19	1.11	1.13	0.98	0.96	0.91	1.17	1.17	1.13	1.23	1.24	1.19	1.12	1.17	1.16
D4A3E1	Hnrnpll	0.0736615	0.211474			1.12			1.13			1.2		1.21	1.09	1.12	1.18	1.17	1.06		1.05			1.24		1.11	1.09	1.02	1.12	1.02	1.05	1.12	1.12	1.05
D4A3E8	Mrps27	0.0280048	0.115833		1.08	1.09	1.24	0.94	1.02	1.1	0.9	0.98	1.05	1.06	1.15	1.01	1.08	1.17	1.03	1.14	1.09	1.13	0.98	0.98	1.15	1.25	1.15	1.22	1.09	1.11	1.05	1.25	1.24	1.19
D4A3H3	Creg2	0.677999	0.811403		0.83	1.07		1.04	1.09		0.98	1.16		1.15	0.98	1.05	0.83	1.33	1.29	0.94	1.03		1.15	1.22		0.79	1.23	1.04	1.04	1.38	1.19	0.95	1.33	0.94
D4A3H5	Clcn6	0.00246244	0.0192616		0.85	0.87	0.88	1.09	1.17	1.21	1.07	1.1	1.04	1.04	1.06	0.93	1.15	1.17	1.16	1.2	1.27	1.27	1.29	1.3	1.24	1.23	1.23	1.28	1.11	1.1	1.12	1.1	1.05	1.01
D4A3I4	Btf3l4	0.560721	0.724672		1.65	1.22	1.17	1.28	1.01	0.98	1.27	1	0.85		0.95	1.03		1.03	1.18	0.97	1.17	0.62	1.17	0.87	0.79		1.37	1.29		1.11	1.14		1.09	1.2
D4A3L3	Megf9	0.424453	0.611902			1.09			1.08			1.16				0.99			0.8		1.11			1.34				1.23			0.7			1.39
D4A3M7	Bsdc1	0.000109875	0.00194979		0.99	0.96	1.01	0.96	1	0.99	0.98	1.01	1.03	0.91	0.87	0.91	1.12	1.08	1.08	0.95	0.97	1.05	1.1	1.2	1.15	1.27	1.22	1.24	1.07	1.08	1.09	1.21	1.2	1.18
D4A3M8	Nck2	0.0939591	0.245055											1.08			0.92									1.16			1.08			1.16
D4A3N4	Adcy1	0.0399234	0.145339		0.97	1.01	1.02	1.15	1.23	1.17	1.16	1.35	1.09	1.17	1.14	1.37	1.37	1.17	1.24	1.03	1.2	1.06	1.13	1.44	1.07	1.19	1	0.96	1.02	1.02	1	1.1	1	0.99
D4A3Q3	Ncoa1	0.652647	0.791975			0.97	0.61		0.86	0.89		1.11	0.92		1.28			1.09			0.89	0.79		1.43	1.07		0.77			0.8			0.85
D4A3S6	Mtss1l	0.318515	0.513311		0.97	1.1		1.04	1.08		1.2	1.14		1.07		0.94	1.23		1.07	1.05	1.07		1.08	0.99		1.06		1.1	1.15		1.11	1.31		1.2
D4A3T0	Sos1	0.156649	0.333005													1.53			1.14									1.08			0.89			1.17
D4A3T4	Zfyve1	0.95542	0.976749		0.96	0.92		1.02	1.03		1.15	1.08		0.96		0.97	0.9		1.11	0.96	0.91		1.12	1.02		1.06		1.19	0.94		0.97	0.97		1.04
D4A3T5	C1ql3	0.200538	0.385503		1.14	1.08	1.2	1.02	1.08	1.1	1.06	1.2	1.17	1.28	1.4	1.38	1.05	1.03	1.07	1.11	1.1	1.14	1.09	1.08	1.13	1	0.91	1.13	1.04	1.01	1.2	1.14	1.14	1.27
D4A3V0	Eva1a	0.977762	0.988746											1.22	1.09		1.11	0.97								1.16	1.26		1	0.84		1.25	1.1
D4A3V2	Ndufa6	0.185491	0.367295		1.11	1.18	0.93	1.03	1	1.01	1.16	1.06	1.32	1.28	1.15	1.17	1.34	0.94	1.17	1.05	1.07	0.92	1.42	1.02	0.77	1.15	0.9	1.04	1.1	1.03	1.05	1.21	0.92	1.2
D4A3V4	Rnf214	0.976379	0.988154			1.03	1.08		1.24	1.12		1.14	1.08	1.27		1.17	1.18		1.18		1.11	1.04		1.26	1.32	1.01		1.24	0.96		1.1	1.05		1.35
D4A3X1	RGD1308601	0.245274	0.436179		1.08	1.02	1.05	1.06	1.04	1	1.17	1.2	1.15	1.1	1.09	1.15	1.24	1.13	1.23	1.08	1.04	1.05	1.22	1.27	1.2	1.04	0.96	0.97	0.97	0.89	0.93	1.16	1.16	1.18
D4A3X6	Atp8b2	0.000106882	0.00190786		1.14	1.17	1.15	1.21	1.22	1.2	1.19	1.16	1.19	1.1	1.11	1.12	1.08	1.09	1.07	1.13	1.11	1.1	1.02	1.01	1.02	1.1	1.1	1.11	1.07	1.09	1.08	0.97	0.96	0.96
D4A414	Cox15	0.0877267	0.235795		1.31	1.25	1.23	1.3	1.19	1.16	1.36	1.24	1.25							1.22	1.32	1.33	1.04	1.03	1.16
D4A415	Fam175b	0.585448	0.745513			0.91			1.24			1.47			1.36			1.17			1.04			1.66			1.34			1.46			1.07
D4A433	Foxo4	0.903659	0.950502		0.89	0.92	0.97	0.85	0.88	1.06	1.05	0.93	1.33	1	1.14	1.12	1.17	1.18	1.16	1	1.1	1.09	1.14	1.25	1.05	1.07	0.95	1.18	0.9	0.93	0.83	1.07	0.97	1.17
D4A435	Icam5	0.0463702	0.15954		1.05	1.08	0.89	0.98	1.05	1.04	1.19	1.04	1.01	1.1	1.1	1.29	1.16	1.17	1.32	0.96	1.06	1.02	1.03	1.06	1.03	1.04	0.98	0.99	1.05	0.95	1.03	0.99	1.08	1.16
D4A465	Lamtor2	0.797447	0.888625			0.88			1.1			1.14				1.08			1.2		1.18			1.24				1.01			1.13			0.89
D4A468	Emid1	0.521517	0.696152		0.98	1.09	1.06	0.97	1.14	1.13	1.2	1.23	1.13	0.92	0.86	1.07	1.02	1	1.19	0.96	0.98	1.03	1.01	1.17	1.06	0.98	1.07	1.11	1.14	1.19	1.11	1.06	0.76	0.97
D4A478	Ntpcr	0.641621	0.785525		0.38	0.52	0.6	0.6	0.67	0.74	0.83	0.65	1.11							0.68	0.82	0.89	0.88	0.72	0.39
D4A497	Pcdh11x	0.83073	0.909139		1.08			1.03			1.17									1.05			1.16
D4A4A9	Mrpl19	0.455269	0.6393		0.87			0.96			1.02									0.97			1.01
D4A4D5	LOC498555	3.43852e-06	0.000168556		0.94	0.94	1.03	1.08	1.05	1.1	0.93	1.04	0.99	1.03	0.99	1	0.98	1.02	1	1.06	1.03	1.02	1.12	1.23	1.2	1.3	1.46	1.37	1.16	1.22	1.15	1.2	1.19	1.16
D4A4F0	Ccdc196	0.910448	0.95339													1.11			1.2									1.21			1.17			1.1
D4A4F9	Stum	0.324715	0.519174		0.64	0.73	1.03	0.56	0.65	1.13	1.35	1.29	1.47	1.15	1.03	1.26	1.23	1.11	1.33	0.67	0.72	1.03	1.29	1.24	1.12	0.82	0.72	0.63	0.96	0.86	0.9	0.96	1.01	1.28
D4A4H5	Sdf2	0.0162181	0.0796347		1.12	1.1	1.16	0.94	1.09	1.01	1.12	1.15	1.23	1.16	1.05	1.11	1.16	1.2	1.15	1.05	1.06	1.12	1.03	1.04	1.09	1.04	1.07	1.04	1.12	0.96	1.18	1	1.04	0.94
D4A4K4	Vps13c	0.05565	0.177185		0.65	0.97	0.87	0.83	1.12	1.16	0.94	1.1	1.09							0.95	1.16	1.16	1.13	1.38	1.51
D4A4L4	Map7d2	0.420711	0.609191		0.96	1.19	1.08	1	1.23	1.17	0.95	0.96	0.85	0.95	0.86	0.85	1.03	0.83	0.93	1.05	1.19	1.16	0.96	0.91	1.02	1.02	1.13	0.99	1.1	1.16	1.06	0.94	0.8	0.87
D4A4L5	Isca2	0.932985	0.964992		0.95	1	0.93	1.12	1.14	1.09	1.14	1.17	1.13	0.99	1.09	1.05	1.17	1.28	1.19	1.15	1.12	1.1	1.13	1.12	1.2	1.15	1.05	1.08	1.17	1.16	1.15	0.9	0.98	0.93
D4A4P3	Ndufb3	3.23848e-05	0.000767163		1.08	1.06	1.07	1.06	1.03	1.07	1.1	1.06	1.1	0.91	0.96	1	1	1.04	1.13	1.15	1.08	1.05	1.12	1.1	1.14	1.16	1.13	1.13	1.16	1.12	1.14	1.19	1.18	1.2
D4A4P4	Flad1	0.0092904	0.0520915		1.15	1.18	0.93	1.09	1.22	1.05	1.12	1.12	1.03	1.08	1.14		1.07	1.15		1.07	1.08	1.03	1	0.97	0.95	1.04	1.08		1.04	1.05		0.94	1.1
D4A4P8	Ttyh2	0.0935952	0.244791											1.19			1.25									1.45			1.42			1.27
D4A4Q4	Ociad2	5.07718e-06	0.000225994		1.18	1.11	1.15	1.34	1.27	1.29	1.22	1.24	1.19	1.15	1.2	1.21	1.12	1.12	1.1	1.13	1.04	1.08	1.16	1.11	1.11	0.96	0.95	0.98	1.07	1.07	1.1	0.96	0.96	0.93
D4A4T0	Stub1	0.640463	0.784495		1.03	1.22	1.1	1.12	0.97	1.09	0.96	1.17	1.33	0.97	1.14	0.91	1.05	1.13	1.05	1.12	0.96	1.06	1.05	0.92	1.03	1	1.02	1.02	1.26	1.1	1.18	1.05	1.08	1.11
D4A4T9	Chordc1	0.241484	0.432243		1.02	0.99	1.12	1.13	0.94	0.99	1.14	1.22	0.98	0.98		0.96	1.08		1.06	1	1.11	0.9	1.13	1.03	0.86	1.16		1.13	1.29		1.17	1.17		1.1
D4A4U3	Mdp1	0.636439	0.782348		1.11	0.9	0.94	1.26	1.06	1.13	1.1	1.1	1.06	1	1.25	0.9	0.76	1.08	0.81	1.11	0.98	1.06	1.13	1.01	1.03	1.36	1.06	1.34	1.26	0.98	1.12	0.77	0.94	0.78
D4A4W6	Slirp	0.305853	0.499432		1.04	1.05	1.05	1.05	1.04	1.05	0.98	0.98	0.97	1.09	1.11	1.05	1.18	1.19	1.1	1.11	1.13	1.11	0.99	1.04	1.03	1.15	1.21	1.24	1.07	1.05	1.09	1.03	1.07	1
D4A4X7	Mospd2	0.647071	0.787769		0.76	0.99		0.84	1.03		0.86	1.06		0.92	1.01		1.18	1.23		0.93	1.06		0.96	0.85		0.95	1.07		0.9	1.04		0.94	0.92
D4A4Y9	Fmn1	0.271916	0.465833				1			0.94			0.89									1.1			0.94
D4A4Z0	Ccdc12	0.136466	0.304097		1.1	1.11		1.12	1.09		1.06	1.17		1.16	1.13	1.19	1.42	1.06	1.18	1.19	1.15		0.99	0.93		1.05	1.21	1.1	1.05	1.16	0.83	1.25	1.07	1.1
D4A4Z9	Ktn1	0.904021	0.950665		1.14	1.13	1.24	1.14	1.13	1.29	1.24	1.26	1.16	1.32	0.9	0.8	1.15	1.1	1.06	1.13	1.15	1.21	1.03	1.09	1.23	1.11	1.08	1.05	1.15	1.21	0.99	1.11	1.18	1.16
D4A507	Clip3	0.104696	0.259409				1.21			1.21			1.24	1.24	1.25		1.17	1.21				1.42			1.13	1.24	1.01		1.02	0.95		1.31	1.06
D4A511	Srp9	0.794071	0.886646		1.09	0.95	1.01	1.18	0.97	1.1	1.06	1	1.11		1.08	0.97		1.08	1.16	1.04	0.84	1.01	1.02	1.41	0.98		1.05	1.08		1.08	1.03		1.21	1.15
D4A517	Slc39a10	0.0361525	0.136577		1.01	0.94	1.14	1.07	1.04	1.18	1.15	1.17	1.25	1.17	1.01	1.07	1.13	1.07	1.09	1.08	1.04	1.15	1	0.98	1	1.02	0.93	0.87	1.22	1.22	1.09	0.94	0.92	0.91
D4A533	Tapt1	0.280116	0.473976		0.87	0.94	0.93	1.11	1.18	1.11	1.19	1.02	1.27	1.15	1.09	0.99	1	1.15	1.17	1.09	1.06	1.13	1.35	1.21	1.08	0.81	1.01	0.93	0.99	1.06	0.99	0.76	0.96	1
D4A565	Ndufb5	0.202808	0.387983		0.88	0.87	1	0.93	0.93	0.97	1.11	1.1	1.1	1.32	1.2	1.24	1.22	1.21	1.07	1	0.94	1.04	1.36	1.13	1.08	1.08	1.1	1.28	1.09	1.1	1.31	1.01	1.22	1.37
D4A567	Bub3	0.0591247	0.184105		0.88	0.92		0.99	1.01		1.11	1.11		0.94	0.95	0.88	1.04	0.97	1.1	1.06	1.08		0.96	0.99		1.09	0.86	1.31	1.18	1.02	1.19	1.11	0.98	1.12
D4A578	Hmx2	0.144841	0.316673		0.9	1.08		0.97	1.11		1.06	1.08		1.1	1.19	1.18	0.97	1.09	1.14	1.04	0.92		1.07	0.9		0.99	1	1.06	1	1.1	1.1	1.03	1.07	1.06
D4A582	Zdbf2	0.147062	0.320328													1.21			1.03									1.42			1.16			1.62
D4A585	Hmx3	0.00293666	0.0220963			1.34	1.29		1.3	1.29		1.32	1.12	0.98	1.05	1.13	1.16	1.01	1.26		1.1	0.99		0.98	0.94	1.2	1	1.26	1.16	0.99	1.18	1	1.04	0.96
D4A5C3	Hmgcll1	0.00326463	0.0239136		1.2		1.22	1.34		1.26	1.12		1.34	1.25			1.3			1.05		1.18	0.92		1.07	1.15			1.25			1.12
D4A5F4	RGD1311575	0.221598	0.411315		1.16	1.27	1.14	1.05	1.23	1.06	0.78	0.87	0.72	1.03	0.9	0.98	0.77	0.84	0.97	1.39	1.3	1.28	0.75	0.73	0.83	1.39	1.33	1.24	1.1	1.07	1.13	0.91	0.82	1.07
D4A5G8	Pdha1l1	0.238307	0.428223											1.59			1.32									0.99			1.21			1.46
D4A5I4	Nav1	0.155537	0.331666		0.99	0.92	1	1.09	1.11	1.13	1.19	1.17	1.16	1.13	1.07	0.96	1.26	1.25	1.16	1.13	1.12	1.17	1.07	1.01	1.05	1	0.99	1.01	1.18	1.18	1.13	0.94	0.92	0.88
D4A5I9	Myo6	0.021623	0.096762		1.06	1.02	1.09	1.06	1.07	1.11	1.17	1.2	1.23	1.18	1.26	1.24	1.3	1.31	1.31	1.07	1.06	1.12	1.28	1.24	1.22	1.05	1.07	1.04	0.93	0.96	0.94	1.1	1.08	1.11
D4A5J1	Kbtbd11	0.745139	0.853779		1.16	1.18	1.29	1.08	1.05	1.09	1.04	1.1	1.13	1.06	1.05	1.11	0.87	0.96	1.02	0.96	0.94	1.02	1.07	0.97	0.97	1.22	1	1.1	1.08	0.98	1.05	1.26	1.18	1.22
D4A5J2	Nt5m	0.329941	0.523255		0.84		1.3	0.87		1.39	0.93		1.44		0.97			1.55		1.08		1.36	0.42		1.17		1.11			0.89			1.15
D4A5K6	Zmpste24	0.0454749	0.157582			1.09	1.69		1.07	1.35		1.38	1.61		1.15	1.24		1.49	1.26		0.97	1.06		1.35	1.26		0.79	0.71		1.11	2.18		0.99	0.65
D4A5K7	Rbm28	0.567652	0.730935			0.87	0.97		1.08	0.86		1.21	1.13								0.93	0.88		1.42	1.19
D4A5L9	LOC690675	0.215541	0.403915		1.04	1.02	1.07	0.95	0.98	1.01	0.9	0.96	1	1.32	1.26	1.16	1.14	1.16	1.1	0.88	0.9	0.87	1.47	1.53	1.59	1.04	1.05	1.14	0.97	0.98	0.95	1.49	1.48	1.5
D4A5R0	Ppih	0.600991	0.757718		1.04	1.02	0.98	1.03	0.69	0.72	1.12	1.26	1.22	1.07	1.03	1.23	1.26	1.19	1.33	1.09	0.93	0.92	0.99	1.1	1.06	1.2	0.97	1.14	0.98	0.86	1	1.06	1.12	1.12
D4A5S0	Rock1	0.770636	0.871823		1.08			1.22			1.09					0.86			1.02	1.14			1.07					1.06			1.02			0.9
D4A5W8	Pgs1	0.378399	0.572135		1.16	1.14	1.2	1.16	1.12	1.21	1.19	1.14	1.2	1.04	1.02	1.14	1.12	1.07	1.17	1.16	1.16	1.26	1.05	1.03	1.08	1.1	1.12	1.13	1.09	1.08	1.1	1.14	1.14	1.16
D4A5X1	Stim2	0.644424	0.786623		1.06	1.11	1.01	1.06	1	1.09	1.12	0.99	1.04	1.25	1.28	1.45	1.17	1.22	1.17	0.93	0.98	0.97	1.39	1.08	1.23	1.05	1.41	1.15	1.16	1.12	1.02	1.14	1.04	1.05
D4A5X7	Gdap1	0.0121234	0.064541		1.15	1.17	1.17	0.97	0.96	1.01	1.09	1.07	1.04	1.07	0.99	0.98	1.11	1.09	1.01	1.13	1.13	1.09	1.07	1.18	1.13	1.05	1.1	1.01	1.13	1.15	1.09	1.16	1.18	1.18
D4A604	Pigt	0.767469	0.869336												0.73			1.01									0.91			0.76			1
D4A619	Cntrl	0.0616366	0.188722				1.21			1.29			1.13									1.38			1.36
D4A626	Clmn	0.607589	0.7606		1.05	1.01	1.23	1.14	1.01	1.12	1.24	1.82	1.18	0.96	1.01	1.07	0.93	1.02	1.13	1.16	1.05	1.22	1.05	1.92	1.21	1.14	0.96	0.96	1.17	1.04	1.01	0.81	0.82	0.95
D4A631	Arfgef1	0.121754	0.284208		1	1.08	1.03	1.07	1.04	1.06	0.88	1.08	1.08	1.11	1.01	1.08	1.16	1.06	1.18	1.09	1.11	1.11	1.26	1.11	1.03	1.22	1.07	1.15	1.03	1.02	1.12	1.06	1.05	1.09
D4A634	Ranbp6	0.373076	0.566507		1.01		0.92	1.11		1.46	1.04		1.47	0.95	1.23		1.06	1.22		1.06		1.82	0.99		1.33	1.14	1.28		1.22	1.1		1.05	1.15
D4A643	Sfmbt2	0.904436	0.950714												1.07			1									1.13			0.97			1
D4A644	Map7d1	0.0925153	0.243028		1.03	1	1.04	1.07	1.06	1.06	1.27	1.24	1.19	1.07	1.09	1.16	1.1	1.08	1.17	1.04	1.02	1.09	1.06	1.09	1.06	1.08	1.11	1.03	1.16	1.12	1.11	1.03	0.96	1.03
D4A651	Pms1	0.0124328	0.0657638			1.24			1.35			1.39			1.33			1.53			1.13			1.3			0.95			0.96			1.08
D4A678	Spta1	0.591878	0.750996			0.77			0.96			1.23									0.86			1.36
D4A6C5	Arhgap1	0.498013	0.676561		1.03	0.97	1.09	1.05	1.09	1.08	1.06	1.13	1.08	1.11	1.08	1.07	1.07	1.12	1.07	1.04	1.04	1.1	1.13	1.05	1.13	1.08	1.2	1.02	1.06	1.11	1.01	1.06	1.23	1.05
D4A6D7	Ttc19	0.713016	0.831992		0.99	0.98	1.05	1.18	1.11	1.01	1.16	1.02	1.38	1.07	1.14	0.93	1.18	1.05	1.01	1.15	1.14	1.11	1.19	1.15	1.1	0.98	1.02	1	0.93	1.11	1.16	1.14	1.26	1
D4A6D8	LRRTM1	0.598391	0.756739		0.44			0.66			0.82									0.63			0.76
D4A6E8	RGD1560065	0.860813	0.927909		0.91	1.14	0.9	1.06	1.22	0.9	1.02	1.21	0.97	1.03			1.06			1.04	1.11	0.96	0.91	1.37	0.77	0.97			1.16			1
D4A6H8	Ctnna2	0.134566	0.301874		1	1.14	1.08	0.88	1.1	0.92	1.15	1.07	1.02	1.07	0.96	0.97	1.07	1.02	0.98	1.08	1.16	1.04	0.92	0.9	0.97	0.98	1.2	1.17	1.14	1.15	1.45	1.06	1.07	1.1
D4A6K7	Lrrc19	0.15555	0.331666		1.12	0.98	0.99	1	1.11	0.88	1.29	1.19	1.24		0.74			0.92		1.07	1.03	1.22	1.09	1.15	1.13		0.96			1.16			1.18
D4A6N8	Tbr1	0.271291	0.465246											0.93			1.08									1.05			1.07			1.07
D4A6P1	Sez6l2	0.95649	0.976879		1.21	0.95	1.12	1.72	1.78	1.35	1.01	0.86	1.3	1.05	1.04	0.94	0.98	1.06	0.99	1.37	1.38	1.16	1.02	0.85	1.25	1.19	1.46	1.17	1.13	1.27	1.13	0.93	0.95	0.97
D4A6T0	Fmo13	0.631671	0.77893											1.46	1	1.24	1.34	1.13	1.16							1.54	1.14	1.19	1.33	1.1	1.15	1.38	1.15	1.17
D4A6T9	Mark4	0.0645085	0.194389		1.05	1.5	1.25	0.95	1.03	1.07	1.08	1.24	1.14	1.16	1.08	1.02	1.11	1.27	1.03	0.96	0.98	0.92	0.99	1.03	0.84	1.16	1.18	1.12	1.04	1.18	1.11	1.07	1.09	1.06
D4A6U0	Gba2	0.583078	0.743834			1.14			1.23			1.18				1.34			1.1		1.19			1.11				1.14			1.25			1.44
D4A6U1	Adam11	0.000407629	0.0050223		1.11	1.14	1.17	1.12	1.11	1.16	1.09	1.18	1.19	1.09	1.12	1.2	1.17	1	1.18	1.11	1.05	1.12	1	1.1	1.08	0.95	0.93	1.03	1.12	1.09	1.06	1.07	1.03	1.05
D4A6W6	RGD1561333	0.0577778	0.181394		1.32	0.86	0.99	1.01	0.88	0.73	1.13	1.03	0.96	1.03	1.07	1	0.76	1.19	0.94	0.97	0.96	0.84	1.45	1.57	1.49	1.44	1.16	1.02	1.06	0.95	0.87	1.33	0.95	1.13
D4A6X4	Acyp1	0.000612053	0.00686607		1.2	1.05	1.02	1.11	0.93	0.99	0.86	0.95	0.99	0.97	1.07	1.02	1.24	1.02	1.01	1.11	0.98	1.1	1.35	1.09	1.26	1.19	1.3	1.22	1.06	1.12	1.1	1.24	1.13	1.29
D4A6Y6	Slc25a26	0.115774	0.275707		0.9		1.05	1.09		1.11	1.03		1.22	1.18	1.06	1.34	1.18	1	1.2	0.98		1.12	1.13		1.24	0.95	0.93	1.03	0.95	0.86	1.06	1.02	0.99	1.18
D4A700	Hhipl2	0.047613	0.162015		1.11	1.14	1.27	1.33	1.45	1.21	1.28	1.3	1.16	1.39	1.1		1.24	1.24		0.66	0.7	0.59	1.85	1.75	1.48	0.83	1.07		0.81	1.32		1.09	1.09
D4A719	Snx12	0.292266	0.485846		1.1	1.06	1.06	1.06	1.04	1.04	1.02	1.06	1.07	0.92	0.92	0.99	1.17	1.2	1.16	1.13	1.09	1.09	1.02	0.97	1.06	1.18	1.08	1.12	1.07	1.13	1.1	1.06	1.05	1.09
D4A720	Srsf7	0.736481	0.846799		1.04	1.03	1	1.08	1.13	1.05	1.06	1.17	1.05	1.05	1.31	1.16	1.19	1.22	1.12	1.11	1.08	1.03	1.21	1.36	1.22	1.14	1.2	1.27	1.02	1.07	1.04	0.97	1.07	1.07
D4A731	Ankib1	0.498318	0.676679			1.12	0.96		1.11	1.05		1.13	1.1								1.13	1.08		0.97	1.02
D4A732	Mvb12b	1.49357e-07	2.26763e-05		1.2	1.2	1.21	1.29	1.32	1.27	1.2	1.23	1.22	1.19	1.23	1.19	1.12	1.13	1.12	1.14	1.14	1.16	1.07	1.07	1.05	1.04	1.01	1.06	1.04	1.05	1.06	0.94	0.95	0.97
D4A742	Romo1	0.0440875	0.154916											1.21	0.97		1.21	1.05								0.82	1.05		0.78	0.97		0.97	0.97
D4A746	Gmppb	0.204428	0.390028													1.09			0.79									1.61			1.02			1.12
D4A758	Lrrc8b	0.607502	0.7606				1.14			0.94			1.06									0.87			1.49
D4A772	Dtna	0.709745	0.829603		1.16	1	1.11	1.12	1.04	1.09	1.13	1.05	1.11	1.02	1.05	1.09	1.17	1.05	1.06	1.17	1.04	1.11	1	0.93	1.02	1.19	1.06	1.04	1.17	1.07	1.06	1.13	1.05	1.1
D4A781	Ipo5	0.441968	0.629149		0.97	1.04	1.02	0.98	0.97	1.01	1.06	1	1.13	1.03	0.97	1	1.07	1.12	1.08	0.96	0.96	0.92	1.05	1.1	1	1.05	1.13	1.02	1.08	1.13	1	1.11	1.15	1.07
D4A7D3	Tbk1	0.59428	0.75308		0.92			1			1.42									1.08			1.31
D4A7H9	Chmp7	0.125719	0.289639		0.85		0.93	0.88		1.03	0.94		1.06	1.42			1.01			1.08		0.97	1.1		1.01	1.25			1.25			1.18
D4A7I6	Washc4	0.699751	0.823668		0.91	0.85		1.04	1.06		1.02	1.11				1.01			0.89	1.09	1.08		0.98	0.83				1.17			0.89			1.02
D4A7L4	Ndufb11	0.123652	0.287149		1.01	0.93	1.01	1.07	1.01	1.12	1.12	1.08	1.15	1.04	1.1	0.89	1.1	1.16	1.12	1.12	1.08	1.14	1.56	1.53	1.83	0.88	0.89	0.88	1	0.95	0.95	1.37	1.56	1.43
D4A7M0	Plxnc1	0.0925775	0.243028		1.13	1.18	1.08	1.16	1.18	1.16	1.19	1.22	1.22	1.04	1.25	1.2	1.03	1.2	1.18	1.2	1.12	1.11	1.14	1.11	1.06	0.98	1.07	1.11	1.05	1.11	1.17	1.05	1.22	1.26
D4A7N1	Chchd6	0.0156585	0.0777587		1.1	1.06	1.05	1.07	1.02	1.02	1.08	1.02	1.01	1.07	1.05	1.09	1.05	1.07	1.05	1.08	1.08	1.05	1.04	0.99	0.99	1.19	1.18	1.23	1.08	1.09	1.15	1.15	1.14	1.15
D4A7P4	Olr1411	0.0180404	0.085472		0.95		1.16	0.96		1.24	0.89		1.06			0.99			1.09	1.03		0.96	1.19		1.49			1.22			1.31			1.19
D4A7Q3	Sdhaf4	0.230961	0.420399		1.09	1.09	1.07	1.15	1	1.03	0.88	1.1	0.99	0.89	0.98	1.08	0.96	1.05	1.12	1.17	1.02	0.96	0.94	0.94	0.84	0.91	0.93	1	1.1	1.18	1.16	0.86	0.91	0.95
D4A7Q6	Zfp428	0.281177	0.475532													1.33			1.48									1.14			1.06			1.49
D4A7R0	Srp72	0.0166214	0.0809193		1.07	1.06	1.05	1.07	1.08	1.17	1.15	1.15	1.23	1.06	1.08	1.09	1.11	1.05	1.03	1.05	1.06	1.16	1.02	1.05	1.05	1.06	1.02	0.99	1.03	1.1	1.14	1.04	0.94	0.94
D4A7T8	Fam81a	0.0189737	0.0887891		1.23	1.22	1.22	1.22	1.07	1.06	1.27	1.11	1.2	1.27	1.15	1.2	1.38	1.5	1.21	1.23	1.1	1.17	0.93	0.77	0.89	1.1	1.11	1.07	1.09	1.16	1.13	1.13	1.52	1.06
D4A7U1	Zyx	0.0381321	0.141417			0.72	0.69		0.93	0.84		0.86	0.9	0.93	0.76	1.22	0.98	0.72	1.21		0.93	0.81		1.03	0.9	1.01	0.93	1.27	0.99	0.84	1.16	1.07	0.97	1.18
D4A7X1	Mrps16	0.671081	0.806634		0.85	0.96		1.05	1.06		0.97	1.06		1.3			1.31			1.11	1		1.12	1.28		0.98			1.07			1.15
D4A7X5	Ppm1k	0.463864	0.647141		1.04	1.29		1.2	1.25		0.92	1.45		1.35	1.04		1.41	0.95		1.1	1.4		1.54	1.22		1.45	1		1.42	1.01		1.44	1.01
D4A7Y1	Acan	0.255163	0.446557		0.83			0.83			0.84									1.43			0.79
D4A7Y4	Fam171a1	0.0267883	0.112796			1.26	1.3		1.22	1.14		1.32	1.21								1.15	1.11		1.16	1.18
D4A7Y9	Smdt1	0.13736	0.305649											0.86	0.69		0.98	0.79								1.3	1.1		1.32	1.35		0.85	0.65
D4A7Z1	Rimbp3	0.0661716	0.197597													0.93			0.95									1.61			1.15			1.74
D4A7Z2	LOC100360654	0.000148183	0.00240542		1.19	1.17	1.18	1.24	1.24	1.25	1.14	1.14	1.15	1.13	1.11	1.17	1.08	1.09	1.09	1.16	1.14	1.15	1.03	1.03	1.05	0.97	1.01	0.97	1.11	1.14	1.11	0.96	0.99	0.98
D4A820	Cyp2s1	0.209211	0.396018											0.93			1.14									1.1			1.24			1.13
D4A830	Ppa2	0.134312	0.301477		1.09	1.12	1.11	1.15	1.14	1.09	1.2	1.2	1.22	0.93	1.01	0.98	1.06	1.07	1.05	1.14	1.26	1.17	1.06	1.1	1.07	1.08	1.12	1.08	1.18	1.14	1.11	1.2	1.14	1.14
D4A831	Adgrb3	0.16597	0.344483		1	1.07	1.15	0.94	0.99	1.02	0.97	1.05	1.06	1.19	1.03	1.06	1.06	1.33	1.24	1.11	1.04	1.05	1.33	1.24	1.24	1.24	1.17	1.09	1.03	0.99	0.99	1.17	1.09	1.17
D4A833	Mrps30	0.535609	0.706017		1.08	1.12	1.07	1.55	1.63	1.43	0.93	0.93	0.93	1.25	1.23	1.02	1.02	0.87	1	1.38	1.37	1.32	1.19	1.3	1.19	1.08	1.11	1.15	0.84	0.9	0.85	0.83	0.85	0.94
D4A845	Rpa3	0.000200611	0.00296485											0.8	0.77		0.92	0.93								1.13	1.16		1.23	1.05		1.12	1.14
D4A857	Ipo9	0.402037	0.593289		1.06		1.44	1.11		0.95	0.87		0.98			1.07			0.87	1.12		0.95	0.97		1.13			1.02			1.38			1.14
D4A871	Lmod3	0.9357	0.966545				0.75			0.85			1.57									0.8			1.31
D4A885	Abca13	0.682813	0.814031			0.93			0.81			1									0.83			1.09
D4A899	Vps13a	0.14371	0.315283		1.11		1.11	1.14		1.14	1.11		1.16	1.1	1.1	1.08	1.11	1.07	1.17	1.17		1.16	1.03		0.98	1.1	0.99	1.11	1.12	1.08	1.14	1.04	1.12	1.16
D4A8A0	Cad	0.38004	0.573179													1.06			1.27									0.97			0.96			1.24
D4A8F2	Rsu1	0.497051	0.676071												1.05	1.05		0.77	1.06								0.86	1		1.25	1.33		0.62	0.64
D4A8G0	Lsm12	6.46781e-06	0.000271501		1.13	1.07	1.07	1.18	1.15	1.13	1.16	1.2	1.22	1.13	1.27	1.17	1.1	1.17	1.1	1.1	1.11	1.04	1.02	1.01	0.99	1	0.96	1.01	1.11	1.13	1.1	0.96	1	0.96
D4A8G5	Tgfbi	0.562567	0.726087			1			1.12			1									1.08			0.92
D4A8H3	Uba6	0.00134356	0.0125984		1.07	0.93	1.1	1.01	0.96	0.91	1.01	1	0.93	0.76	0.89	0.93	0.87	1.04	1.02	1.04	0.98	1.21	1.28	1	1.4	1.76	1.19	1.32	0.85	1.05	1.01	1.06	1.2	1.18
D4A8H8	Cyfip1	0.0168435	0.0815973		1.09	1.06	1.08	1.22	1.12	1.17	1.01	1.07	0.98	1.01	1.04	1.05	1.05	0.99	1.06	1.13	1.09	1.06	1.12	1.07	1.1	1.1	1.05	1.07	1.15	1.13	1.15	1.19	1.17	1.17
D4A8L9	Btbd17	0.861214	0.92813		1.69	1.79	1.73	0.97	0.98	0.97	1.05	1.02	0.98	0.97	0.96	0.98	0.71	0.7	0.73	0.95	0.99	0.92	0.93	0.9	0.91	1.13	1.14	1.16	0.98	1	1.06	1.31	1.24	1.26
D4A8N1	Dpm1	0.0818735	0.226211		1.18	1.16	1.2	1.06	1	0.98	1.03	1	0.98	1.08	1.34	1.18	0.99	1.17	1.05	1.11	1.05	1.06	1.21	1.19	1.15	1.15	1.29	1.15	1.02	1.11	1.04	1.26	1.3	1.27
D4A8N2	Fdx1l	0.877401	0.936899		1.12	1.16	1.06	1.06	1.06	1.06	1.09	1.15	1.08	1.22	1.2	1.09	1.2	1.09	1.04	0.99	1.05	1.02	1.19	1.28	1.33	1.06	1.06	1.1	1.06	1.04	1.03	1.2	1.15	1.09
D4A8T3	Copz1	0.229286	0.418737			0.06	0.14		0.63	0.65		0.68	0.82		0.9			0.92			0.74	0.76		0.41	0.43		1.04			1.05			1.17
D4A8U7	Dctn1	0.629038	0.777037		1.09	0.98	1.03	1.14	1.02	1.12	1.2	1.13	1.25	1.14	0.97	0.91	1.16	1.03	1	1.1	1.09	1.17	1.2	0.96	1.17	1.14	1.08	0.94	1.22	1.24	1.02	1.18	1.01	0.93
D4A8V0	Celf5	0.464097	0.647252		0.97	0.77	0.95	1.15	0.84	1.02	1.27	1.02	1.07	1.49	1.2		1.28	1.03		1.09	0.82	0.85	1.57	1.2	1.24	1.17	1.11		1.08	1.05		1.26	1.32
D4A8V2	Ccdc177	0.696501	0.822216		1.1	1.05	1.04	1.05	1.02	1.03	1.05	1.06	1.06	1	1.02	1.09	1.09	1.12	1.14	1.08	1.06	1.05	0.98	0.97	0.96	1.15	1.13	1.08	1.1	1.11	1.08	1.09	1.08	1.12
D4A959	Plekhm3	0.00862755	0.049398				0.93			0.97			1.04	0.86			0.86					1.62			1.59	1.31			1.1			0.99
D4A962	Hnrnpul1	0.718494	0.835691		1.08	0.97		1.07	0.95		1.03	1.05		1.03	0.96		1.05	0.9		0.93	0.99		0.94	1.06		0.97	1.06		0.94	0.95		1.21	1.21
D4A978	Plcd3	0.301148	0.494747												1.07			0.82									1.16			0.99			1.06
D4A994	Emc1	0.928333	0.962147		1.07	1.04	1.05	1.05	1.08	1.06	1.11	1.06	1.09	1.05	1.13	1.07	1.07	1.11	1.12	1.05	1.08	1.06	1.1	1.15	1.21	0.96	1.14	1.09	0.99	1.16	1.11	1.01	1.04	1.01
D4A9D8	Osbp	0.989096	0.994519		1.18	1.09	0.98	1.05	1.02	0.97	1.11	1.12	1.03	1.08	1.17	1.11	1.05	1.1	1.07	1.15	1.09	1.1	0.96	1.05	0.99	1.12	1.07	1.12	1.05	1.08	1.03	1.09	1.07	1.16
D4A9H6	St5	0.699766	0.823668			0.84			0.85			1.02									0.77			1.18
D4A9H7	Spata2L	0.389116	0.581326			1.01			1.11			1.04				1.1			1.27		1.03			1				1.3			1.25			1.18
D4A9I3	Cacfd1	0.0198278	0.0914889		0.97		0.95	0.79		0.98	0.81		1.09	1.13	0.96	1.18	1.27	1.05	1.11	1		1.03	1.28		1.24	1.05	1.05	1.21	1.07	0.93	1.02	1.34	1.24	1.44
D4A9L2	Srsf1	0.0326458	0.127842		1.07	1.12	1.04	1	1.11	1.01	1.13	1.15	1.05	0.84	0.84	0.88	1.13	1	1.07	1.07	1.14	1.06	1.06	1.09	1	1.09	1.03	1.06	1.1	1.07	1.1	1.22	1.17	1.26
D4A9M6	Akap1	0.850553	0.921463			1.32			0.69			1.38			1.43	1.61		1.81	1.21		1.27			1.57			1.25	1.32		1.15	0.98		1.38	1.35
D4A9P7	Bola2	0.0040218	0.0277325		0.83	0.8	0.92	0.9	0.95	0.98	0.77	0.78	0.96			0.67			0.89	0.99	0.89	0.95	1	0.93	1.29			1.9			1.41			1.3
D4A9R2	Pkhd1l1	0.565627	0.728796			1.23			1.07			0.96									1.23			0.77
D4A9U6	Ubr2	0.907908	0.95214				0.83			0.95			1.01									1.06			0.83
D4A9Y0	Sdf2l1	0.237183	0.427327											0.71		0.65	0.96		0.97							0.91		0.83	1.01		0.85	1.28		0.73
D4A9Z6	Mrps35	0.00678199	0.041608		1.23	1.18	1.33	1.26	1.26	1.28	1.18	1.18	1.2	1.1	1.1	1.06	1.06	1.03	0.99	1.15	1.16	1.19	1.06	1.05	0.99	1.12	1.1	1.04	1.11	1.06	1.1	0.94	0.94	0.92
D4A9Z8	Chmp4bl1	0.403347	0.594513		0.93	1.13	1.01	1.05	1.03	1.02	1.22	1.09	1.06		1.28	1.08		1.17	1.09	1.13	1.14	1.03	1	0.89	1.05		1.14	1.26		1.17	1.14		1.36	1.09
D4AA05	Ces1a	0.0471403	0.16096												0.75			0.75									0.99			0.94			0.85
D4AA06	Nsd1	0.0525548	0.170958		1.01			1.09			0.99			0.99			0.91			1.16			1.01			1.41			1.23			1.04
D4AA13	Dmxl1	0.0363729	0.13686			1.14	0.9		1	0.77		1.05	1.04	1.04			0.95				1.13	1.26		1.38	1.32	1.22			0.9			0.98
D4AA14	Aifm2	0.395685	0.587947		1.12			1.02			1.1									1.11			0.94
D4AA35	Asmtl	0.394619	0.58742											1.17			1.16									0.99			1.06			1.25
D4AA63	Ubqln2	0.386943	0.579479		1.61	1.58	1.79	1.17	1.07	1.11	1.16	0.69	0.98		1.44	1.5		0.96	0.67	0.9	0.75	0.67	1.61	1.01	1.76		1.18	0.92		0.73	0.64		1.43	1.35
D4AA72	Ppp1r16b	0.152163	0.326836			1.17			1.04			0.92									1.12			1.2
D4AA77	Plxnd1	0.413988	0.602738		0.72			0.91			0.96					1.07			1.01	0.74			1.15					0.96			1.16			1.1
D4AA82	Gpr179	0.130282	0.295673		1.15	0.92	1.04	1.21	0.95	1.14	1.5	1.24	1.23		1.08	1.23		1.24	1.23	0.99	1.03	1.14	1.29	0.99	0.9		0.97	1.07		1.08	1.31		1	1.28
D4AA93	RGD1565912	0.142981	0.314063		1.08			1			1.05				1.25			1.44		1.06			0.96				0.82			0.97			1.23
D4AAE5	Tmem56	0.961407	0.979409				0.88			1.03			1.14									0.93			1.1
D4AAE9	Cisd2	0.107609	0.264011		1.03	1.14	1.2	1.15	1.18	1.19	1.2	1.16	1.2	1.23	1.06	0.97	1.19	1.11	0.95	1.05	1.12	1.09	1.23	1.14	1.24	1.04	1.06	1.1	0.96	1.02	1	1.11	1.06	0.93
D4AAI7	Fam219a	0.0275795	0.114841		1.21	0.71	0.81	0.85	0.78	0.82	1	0.8	0.9	1.02	0.86	0.91	1.06	0.94	1.12	1.04	0.85	0.92	0.68	0.81	0.84	1.44	1.23	1.42	1.28	1.03	1.14	1.21	1.22	1.32
D4AAJ2	Nsmf	0.0268018	0.112796				1.13			1.13			1.28	1.24	1.18	1.25	1.35	1.12	1.38			1.06			0.89	1.24	1.14	1.28	1.22	1.2	1.19	0.99	0.93	1.11
D4AAL4	Adgrl3	0.0425517	0.151857		1.05	1.04	0.98	1.1	1.11	1.12	1.15	1.13	1.2	1.23	1.06	1.12	1.31	1.29	1.27	1.08	1.12	1.09	1.11	1.19	1.18	1.05	1.08	1.11	1.04	1.04	1.08	1.01	1.04	1
D4AAM0	Tnpo3	0.822229	0.904233		1.11			1.11			1.09				1.22	1.01		1.15	0.86	1.13			1.08				1.36	1.02		1.1	0.96		0.97	0.85
D4AAR7	Ccdc136	0.961367	0.979409		1.16	1.12	1.14	1.08	1.07	1.09	1.06	1.08	1.11	1.04	0.99	1.05	1.09	1.05	1.12	1.15	1.1	1.15	0.94	1	1	1.11	1.19	1.09	1.09	1.1	1.1	1.07	1.07	1.09
D4AAS1	Gpr162	0.384228	0.576983		1.11	1.09		1.04	0.96		0.93	0.85			1.13	0.95		1.11	1.09	1.01	1.01		0.93	1.01			1.11	1.17		1.31	1.02		1.03	1.03
D4AAT4	Snrpf	0.246557	0.437674		0.85			1.02			1.1			1.44			1.17			1.07			1.05			1.51			1.27			1.28
D4AAU6	Ccdc25	0.80668	0.895888		1.01	0.65		1.06	0.76		1.11	1.05			1.1			1.2		1.01	1.01		1.02	0.84			1.16			0.99			0.94
D4AAX6	Plch2	0.0317785	0.126171		0.86	0.84	0.99	0.98	0.92	1.11	0.92	0.87	0.87	1.17	1.28	1.05	0.95	1.02	0.97	1.01	1.03	1.12	1.04	0.97	1.14	1.05	1.06	1.02	0.99	1.04	0.95	1.22	1.27	1.15
D4AB01	Hint2	0.0947736	0.245796		1.14	1.13	1.14	1.06	1.08	1.09	1.11	1.13	1.12	1.16	1.2	1.19	1.1	1.1	1.1	1.12	1.07	1.06	1.14	1.13	1.14	1.1	1.09	1.08	1.13	1.12	1.13	1.06	1.07	1.08
D4AB03	Fam120a	0.00283273	0.0213793		1.01	1.1	1.03	0.94	1.08	0.97	0.98	1.13	1.05	0.99	1.01	1.08	1.01	1.07	1.05	1.1	1.06	1.11	0.98	1.09	1.04	1.18	1.17	1.23	1.07	1.01	1.07	1.24	1.16	1.23
D4AB23	Noc3l	0.0465959	0.159873			1.17	1.01		1.05	0.92		1.01	0.96	0.96			1.07				1.26	1.14		1.03	0.82	1.32			1.21			1.1
D4AB31	Pbx3	0.173963	0.354664		1.11			1			1.15			1.24	1.08		1.19	1		1.12			0.97			1.21	1.06		1.22	0.99		1	0.91
D4AB55	Rgs12	0.0830219	0.228356		0.99	1.06	1.05	0.92	1.01	1.02	1.02	1.08	1.1	0.96	0.97	0.87	1.08	1.08	1.04	1.04	1.03	1.01	0.89	0.98	1	1.14	1.19	1.08	1.14	1.22	1.13	1.12	1.15	0.96
D4AB66	Ston2	0.895629	0.945874			1.43	1.37		1.56	1.58		0.8	0.77	1.02	1.1	1.09	0.63	0.67	0.68		1.19	1.15		1.06	1.01	1.08	1.09	1.14	1.1	1.13	1.1	0.83	0.87	0.88
D4AB70	Edem3	0.80362	0.893894		1.15	1.28	1.3	1.04	1	1.06	1.07	1.05	1.17	1.15	1.18	1.08	1.14	1.06	1.09	1.22	1.19	1.18	0.93	1.02	0.91	1.07	1.08	1.05	1.27	1.1	1.18	1.29	1.24	1.29
D4ABB2	Mlc1	0.0296164	0.119894		1.14	1.1	1.15	1.1	1.1	1.16	1.17	1.12	1.2	1.07	1.07	1.13	1.04	1.01	1.04	1.08	1.14	1.1	0.93	1.04	1.03	0.96	1.16	1.03	1.04	1.09	0.99	1.09	1.1	1.08
D4ABB8	Atp9b	0.720101	0.836338		1.12			1.11			1.02									1.38			0.93
D4ABD7	Trip11	0.129759	0.295277											1.45			1.45									0.85			1.09			1.35
D4ABI6	Uchl3	0.736932	0.846924		0.82		0.92	0.71		1.03	1.29		0.96	1.38			1.12			1.13		1.01	1.08		0.83	1.06			1.12			1.07
D4ABI7	Hacd3	0.00161746	0.0143771		1.07	1.09	0.99	1.08	1.16	1.05	1.06	1.12	1	1.1	0.94	0.93	0.96	0.94	0.91	1.03	1.03	0.98	1.12	1.19	1.06	1.69	1.34	1.23	1.4	1.23	1.13	1.41	1.08	1.12
D4ABK1	Syngr3	0.642107	0.785794		1.14	1.04	1.13	1.05	1.05	1.1	1.31	1.03	1.17	0.91	1.04	0.87	1.27	1.22	1.09	1.16	1.14	1.19	1.02	0.97	1.01	1.11	1.12	1.04	1.27	1.3	1.3	1.01	1.06	1
D4ABL9	Ccdc151	0.451843	0.636981													1.11			1.32									0.92			0.99			1.38
D4ABM3	Daam1	0.00840185	0.048482		1.19	1.16	1.17	1.16	1.11	1.08	1.27	1.15	1.17	1.03	1.11	1.08	1	1.17	1.09	1.14	1.09	1.02	1.08	0.93	0.94	1.07	1.11	1.08	1.06	1.11	1.08	1.07	1.11	1.04
D4ABM5	Mrps34	0.000626185	0.00698253		1.15	1.15	1.2	1.1	1.2	1.19	1.14	1.18	1.16	1.09	1.02	1.2	1.13	0.98	1.23	1.14	1.07	1.11	0.87	1.11	1.05	1.02	1.1	0.91	1.09	1.08	1.02	0.97	0.9	1
D4ABN3	Synj1	0.0094127	0.0526547		0.98	1.15	1.13	1.02	1.16	0.98	1.02	1	0.96	1.02	0.82	1.15	1.02	1.04	1.12	1.09	1.12	1.16	1.17	1.25	1.24	1.26	1.14	1.15	0.98	0.95	0.95	1.3	1.18	1.27
D4ABN8	Xrn1	0.989841	0.994662			1.31	1		1.15	0.92		1.02	1.01	0.98			0.94				0.94	0.85		1.11	1.03	1.12			0.98			1.21
D4ABP4	Rab3gap2	1.31084e-05	0.000408175		1.06	1.04	1.05	1.12	1.06	1.02	1.02	1.13	1.07	0.96	0.95	0.99	1.02	1	1.01	1.12	1.09	1.1	1.06	1.12	1.06	1.3	1.29	1.21	1.16	1.15	1.14	1.16	1.13	1.15
D4ABP9	Fbxo3	0.084273	0.230009		0.98	1.08	1.04	1.04	1.03	1.07	1	1.06	1.05	1.25	1.13	1.16	1.07	1.13	1.11	1.1	1.11	1.08	1.1	1.05	1.17	1.14	1.17	1.23	1.11	1.13	0.99	1.12	1.17	1.13
D4ABR5	Usf3	0.228452	0.417985													0.23			0.61									0.69			0.82			0.44
D4ABS5	Pithd1	0.0368533	0.138284		0.91	1.05	1.2	0.98	1.03	1.07	1.1	1.37	1.08	1.05	1.02	1	1.16	0.99	1.14	0.95	1.08	1.33	1.06	1.27	1.16	1.3	1.44	1.05	1.32	1.18	1.12	1.14	1.11	1.08
D4ABS9	Celf6	0.23169	0.421263		1.18	1.09	1.08	1.11	1.11	1.08	1.25	1.17	1.16	0.94	1.16	1.21	1.22	1.33	1.37	1.23	1.17	1.26	1.09	1.05	1.02	1.11	1.13	1.07	1.14	1.16	1.1	1.15	1.1	1.05
D4ABV0	Smim26	0.739094	0.848992		1.02	1.04	0.99	1.09	1.08	1.05	1.16	1.13	1.1	1.11	1.11	1.1	1.2	1.14	1.22	1.05	1.02	1.03	1.21	1.21	1.11	1.13	1.1	1.05	1.06	1.12	1.11	1.15	1.16	1.14
D4ABV2	Cep112	0.941092	0.969184		1.1	0.68	0.82	1.21	0.93	0.98	1.05	1.25	0.99	1.28	1.07	0.97	1.3	1.1	1.06	1.38	0.91	1.02	1.04	0.82	1.2	1.3	1.1	0.92	1.04	0.88	1.02	1.13	1.07	0.97
D4ABX8	Lrfn4	0.0962636	0.247971												1.03			0.92									0.87			0.91			0.84
D4ABX9	Emc6	0.125552	0.289474											1.45			1.52									0.84			1.46			0.79
D4ABY0	Cplx3	2.4355e-05	0.000624775		1.18	1.24	1.3	1.16	1.2	1.19	1.2	1.28	1.22	1.23	1.13	1.15	1.29	1.13	1.25	1.23	1.23	1.27	0.96	1.01	0.99	1.04	0.97	1.04	1.08	1	1.09	1.02	0.99	1.04
D4ABY4	Ube2j1	0.0956245	0.246839		1.14			1.13			1.24			1.12	1.32		0.9	1.19		1.06			1.08			1.1	1.09		0.94	1.15		1.1	1
D4ABZ3	Aatk	0.180464	0.361984		1.12	1.02	1.27	1.23	1.05	1.08	1.11	1.11	1.61	1.02	1.09	0.93	1.08	1.17	0.89	1.11	1.21	1.17	1.04	1.02	1.39	0.97	1.09	0.76	1.06	1.07	0.95	0.88	0.96	0.96
D4ABZ4	Otud7a	0.0633981	0.192449		1.22	1.29	1.23	1.15	1.18	1.12	1.13	1.23	1.1	1.09	0.99	0.95	1.05	0.99	0.97	1.13	1.16	1.19	1.1	1.1	1.04	1.17	1.11	1.13	1.26	1.22	1.21	1.27	1.25	1.3
D4AC23	Cct7	0.555588	0.721215		0.97	1.02	0.98	0.94	1.01	1.02	1.26	1.07	1.08	1.01	0.94	0.93	1.14	1.09	1.13	1.04	0.95	1.05	1.36	1.1	1.23	1.11	1.07	0.91	1	0.96	1.02	1.05	1.06	1.02
D4AC36	Eif3f	0.0149512	0.075259		1.13	1.06	0.98	1.12	1.07	0.92	1.07	1.09	0.89							1.12	1.16	1.22	1.13	1.14	1.12
D4AC65	Coa7	0.0260577	0.11055		0.89	0.94		0.89	1.31		0.94	1.54		1	1	0.8	0.78	1.07	1.12	0.99	1.11		1.14	1.52		1	1.29	1.17	1.06	1.04	1.04	1.06	1.38	1.31
D4ACA5	Timm17b	0.43904	0.626242											1	1.27	1.35	0.51	1.1	1.14							1.44	1.41	1.14	1.08	1.07	0.94	0.73	1.31	1.26
D4ACB5	Eid2	0.455289	0.6393		1.15	1.25	1.22	1.03	1.14	1.11	0.99	1.16	1.09	1.1	1.11	1.14	1.15	1.18	1.06	1.02	1.08	1.05	1.11	1.03	1.19	1.08	1.07	0.99	1.15	1.11	1.07	1.2	1.25	1.19
D4ACB6	Psd2	0.15125	0.325723												1.28			1.02									1.07			0.87			0.93
D4ACB8	Cct8	0.0080184	0.0467048		1.06	1.02	1.05	1.11	1.02	1.07	1.09	1.11	1.08	1.06	1	1.08	1.09	1.09	1.1	1.11	1.08	1.06	1.13	1.11	1.12	1.13	1.15	1.11	1.06	1.1	1.05	1.11	1.1	1.1
D4ACD2	Bach1	0.358009	0.550125				1.12			1.11			1.28									1.22			0.92
D4ACD3	Usp25	0.618959	0.77016			1.17	1.24		1.31	1.18		1.25	1.36			1.19			1.16		1.28	1.25		1.38	1.43			1.11			1.1			1.05
D4ACG2	Ilvbl	0.0285228	0.1173		1.04		1.04	1		1.06	0.97		1.27			0.99			0.92	1.05		1.18	1.08		1.08			1.48			1.18			1.27
D4ACG7	Cpne6	0.657532	0.795563		0.98	0.9	0.98	1.02	1.02	1	1.11	1.11	1.23	0.92	1.03	0.98	1.05	1.19	1.14	1.13	0.96	1.05	1.31	1.17	1.28	1.01	0.93	1.13	0.9	0.93	1.07	0.94	1.04	1.12
D4ACH5	Elovl4	0.422205	0.610675													1.25			1.43									1.32			1.21			1.31
D4ACK7	Cnnm3	0.272741	0.466439		0.96	1.06		0.97	1.04		1.06	1.16		1.43	1.28	1.18	1.46	1.22	1.57	0.99	1.06		1.36	1.23		1.47	1.09	1.03	1.77	1.25	1.13	1.83	1.31	1.28
D4ACK9	LOC102555672	0.332423	0.52532		1.03			1.11			1.23									1.21			1.16
D4ACM1	Elp3	0.0544959	0.174974				1.31			1.11			1.53									0.91			0.99
D4ACM6	Pdcd7	0.762947	0.867559				1.01			1.13			1.1		0.95	1		1.06	0.98			0.99			0.95		1.24	1.23		1.1	1.18		0.89	0.94
D4ACN6	Col4a3bp	0.585198	0.745386			1.07			0.92			0.78									1.01			0.68
D4ACN8	Plgrkt	0.537263	0.707632		1	0.96	0.99	0.92	0.92	0.91	1.08	1.04	1.05	1.27	1.26	1.18	1.19	1.12	1.16	1.03	1.04	1.05	1.3	1.33	1.29	1.16	1.16	1.08	0.91	0.87	0.92	1.18	1.14	1.07
D4ACN9	Slc25a36	0.0943289	0.245075		1.09			1.14			1.32			1.52	1.27	2.63	0.97	1.32	1.29	0.54			1.56			1.15	1.05	0.6	1.16	1.3	0.82	1.17	1.74	0.94
D4ACP2	Smim12	0.271779	0.465758				1.43			1.68			1.37									1.24			1.48
D4ACP8	Serac1	0.764376	0.868386		1.17	1.31	1.27	1.13	1.14	1.15	1.22	1.26	1.21	0.92	0.86	0.94	0.86	0.81	0.99	1.32	1.34	1.31	0.87	0.81	0.81	1.32	1.36	1.33	1.07	1.11	1.12	0.77	0.74	0.82
D4ACR7	Fam8a1	0.111476	0.270019													1.16			1.05									1.18			1.18			1.21
D4ACY1	RGD1565784	0.126516	0.290774			1.08			1			1		0.95			0.89				1.05			0.99		1.43			0.95			1.28
D4AD33	Fam103a1	0.011521	0.0616656		1.01	1.03	0.96	1.15	1.1	1.06	1.16	1.11	1.19	0.85	0.79	1.01	0.83	0.63	0.92	1.05	1.1	1.18	1.19	1.34	1.38	1.48	1.36	1.14	1.08	0.94	1.02	1.04	0.97	0.98
D4AD37	Impad1	0.274268	0.467962		1		1.22	1.05		1.17	1.2		1.22	1.06	0.93		1.11	0.97		1.04		1.18	1.24		1.32	1.14	1.05		1.24	0.95		1.19	1.09
D4AD70	RGD1561636	3.93511e-08	1.21767e-05		1.26	1.27	1.24	1.25	1.26	1.28	1.21	1.22	1.2	1.27	1.23	1.32	1.15	1.13	1.23	1.2	1.19	1.19	1.04	1.05	1.05	0.98	0.98	1.02	1.07	1.07	1.06	1.05	1.05	1.04
D4AD75	Dpy19l1	0.966826	0.981697		1.06	1	0.98	1.03	1.06	1.07	1.04	1.05	1.07	1.16	1.06	1.21	1.26	1.16	1.24	1.13	1.1	1.08	1.23	1.24	1.16	1.09	1.02	1.09	1.03	1.01	0.97	1.16	1.04	1.11
D4AD82	Arhgap35	0.00902789	0.0510824		1.15	1.1	1.11	1.09	1.05	1.02	1.11	1.09	1.08	0.92	0.94	0.86	1.02	1.02	1.03	1.13	1.12	1.14	1.01	1.07	0.97	1.08	1.09	1.1	1.21	1.17	1.2	1.18	1.13	1.15
D4AD89	Sez6l	0.0788867	0.220038		1.09	1.18	1.16	1.26	1.17	1.15	1.1	0.83	1.14	1.05	1.06	1	1.15	1.05	1.11	1.24	1.23	1.18	0.85	0.72	0.83	0.98	1.03	1.01	0.98	1.1	1.21	1.02	0.92	0.94
D4ADD3	Hecw2	0.00547141	0.0353304		1.2	1.14	1.17	1.22	1.17	1.18	1.19	1.06	1.15	1.05	1.16	1.07	1.11	1.12	1.12	1.07	1.06	1.09	0.97	0.98	1.07	1.1	1.12	1.11	1.15	1.14	1.12	1.1	1.11	1.05
D4ADD7	Glrx5	0.0506472	0.167617		1.07	1.12	0.99	1.62	1.56	1.75	1.02	1.07	0.97	1.03	1.16	1.08	0.95	1.04	0.99	1.26	1.23	1.12	0.96	0.98	0.95	1.04	1.04	1.01	0.9	0.95	0.91	0.97	0.99	0.96
D4ADD8	Dctn6	0.100176	0.253012		1.2	1.08	1.01	1.23	1.1	1.22	1.2	1.1	1.05	1.04	1.28		1.28	1.42		1.1	1.13	1.07	1.14	1.05	1.16	1.01	1.09		1.12	0.92		1.1	1.3
D4ADE5	Setd7	0.0697424	0.204677		1.02	1.02	1.07	0.98	0.99	0.97	1.01	1.04	1.02	1.29	1.25	1.18	1.16	1.12	1.13	0.97	0.96	1.03	1.35	1.36	1.38	1.08	1.11	1.18	1.03	1.07	1.05	1.43	1.35	1.48
D4ADF5	Pdcd5	0.923407	0.959925		1.43	1.12	0.75	0.78	1.2	0.63	1.06	1.17	0.73	0.84	1	1.1	1.1	1.05	1.37	0.97	0.97	0.75	1.01	1.2	1.03	0.97	0.86	1.12	0.99	0.87	1.01	1.14	0.98	1.06
D4ADG2	Iba57	0.997011	0.998221		1.02	1.12	1.05	1.11	1.03	1.06	1.2	1.2	1.16	1.06	1.11	1.08	1.02	1.06	1.1	1.05	1.12	1.09	1.06	1.08	1.03	1.02	1.17	1.1	1.09	1.13	1.17	1.06	1.12	1.08
D4ADI3	Klf17	0.556993	0.722045			1.14	0.86		1.07	0.82		0.98	1.25	0.75	1.26	1.22	0.67	1.46	1.41		1.1	0.95		1.51	1.41	0.87	0.97	1.15	0.78	1.01	1.26	1.2	0.91	1.36
D4ADI8	Cdca2	0.0502928	0.16689			1.11	1.12		1.12	1.07		1.22	0.99	1.25	1.06	1.28	1.03	1.07	1.24		0.98	0.91		1.41	1.14	1	0.93	0.98	0.94	0.99	0.99	1.17	0.96	1.13
D4ADL7	Xxylt1	0.32165	0.516075		0.64	0.59	1.02	0.85	0.78	0.94	1.03	0.7	1.14							0.79	0.62	0.73	0.63	0.49	1.23
D4ADS4	Mgst3	0.396546	0.588342		0.98	1.14	1.28	1.02	1.08	1.15	1.04	1.1	1.17	0.93	0.99	1.1	1.05	1.07	1.06	1.05	0.94	1.07	1.07	0.83	0.97	1.01	1.01	1.16	1.24	1.12	1.06	1	1.08	1.13
D4ADS9	Efr3a	0.0235645	0.10243		0.97	1.11	1.3	0.94	1.05	1.09	0.99	1.15	1.1	0.66	1.17	0.95	0.75	1.04	0.99	1.33	1.15	1.28	0.93	1.05	1.12	1.11	1.47	1.13	1.13	1.21	1.18	0.94	1.19	1.04
D4ADT2	Cdc25c	0.0378537	0.140595													0.73			0.76									1.33			1.24			1.05
D4ADU2	Slc7a11	0.0491903	0.164778		1.17	1.19	1.16	1.27	1.33	1.34	1.16	1.2	1.24	1.13	1.09	1.07	1.16	1.11	1.13	1.18	1.16	1.19	1.16	1.18	1.22	1.16	1.19	1.12	1.08	1.06	1.08	1.06	1.05	1.06
D4ADX8	Raph1	0.178499	0.35954		1.06	1.12	1.14	1.23	1.18	1.1	1.1	1.27	1.18	1.12	1.08	1.04	1.16	1.1	1.06	1.12	1.13	1.08	1.01	1.03	1	1.11	1.02	1.34	1.18	1.15	1.16	1.07	1.02	0.94
D4ADX9	Sult5a1	0.482032	0.664366				0.74			0.88			1.26									0.93			1.25
D4ADZ2	Bicd1	0.154831	0.330742		1.39	1.1		1.09	1.01		1.03	1.03		1.59	1.42		1.19	1.26		1.09	1.19		0.88	0.95		1.24	1.25		0.91	0.91		1.31	1.22
D4AE00	Ap3b2	0.141765	0.313128		1.06	1.07	1.18	1.2	1.23	1.36	1.16	1.26	1.29	0.95	0.81	0.87	1.19	0.91	1.11	1.31	1.46	1.42	0.87	0.96	1.09	1.43	1.18	1.18	1.42	1.22	1.36	1.15	1.02	1.09
D4AE02	Fam98b	0.00266724	0.0204737		0.82	0.79	0.89	0.93	0.86	0.96	0.96	0.91	0.98	0.89	1.17	1.15	1.09	1.14	1.16	1.01	0.99	0.99	1.39	1.36	1.5	1.13	1.4	1.35	0.95	1.04	1.22	0.96	1.04	1.3
D4AE06	Fkbp15	0.868913	0.933107		1.07	1.18	1.17	1.09	1.21	1.27	1.08	1.01	1	1.01	1.06	1.02	0.92	0.95	0.99	1.12	1.18	1.21	0.94	0.98	0.95	1.06	1.13	1.11	1.15	1.25	1.22	0.93	0.99	0.93
D4AE56	Ptges2	0.991274	0.995511		1.11	1.07	1.1	1.11	1.12	1.16	1.1	1.1	1.12	0.96	1.02	1.08	1.12	1.17	1.21	1.13	1.11	1.14	1.1	1.11	1.09	1.14	1.14	1.15	1.11	1.1	1.1	1.01	1.07	1.04
D4AE59	Stk11	0.112618	0.271722											0.85			1.02									1.22			1.85			1.15
D4AE63	RGD1309821	0.467499	0.650347		1.16			1.03			1.06				1.04			1.23		1.14			1.22				1.13			0.98			0.81
D4AE68	Gnaq	0.000277976	0.00377058		1.1	1.12	1.09	1.05	1.07	1.02	1	1.01	0.99	0.9	1.06	0.93	0.82	0.96	0.88	1.1	1.15	1.16	1.06	0.98	1.01	1.32	1.24	1.31	1.08	1.01	1.14	1.39	1.33	1.29
D4AE69	Tmem51	0.823516	0.904713		0.73			0.98			1.34									0.83			1.3
D4AE79	Chmp1a	0.422329	0.610675		0.99	0.92	1.51	0.93	1.03	1.11	0.94	1	1.03	1.11	0.92	1.01	1.09	1.06	1	0.91	1.03	1.21	0.83	0.92	1.12	1.01	1.27	1.18	1.2	1.43	1.3	0.95	1.04	0.97
D4AE88	Fam120b	0.0855153	0.23212				1.14			1.13			1.01									0.9			1.03
D4AE96	Ipo7	0.000314345	0.0041502		0.99	0.97	0.92	0.99	0.96	0.9	1.1	1.08	1.02	0.94	1.03	0.98	0.99	1.07	1.03	1.02	1.01	0.95	1.07	1.06	0.99	1.17	1.11	1.19	1.2	1.16	1.2	1.15	1.16	1.16
D4AEB5	Vwde	0.299149	0.492153		1.07			0.88			1.09									0.95			1.67
D4AEC2	Camsap2	0.0320817	0.126664		1.09	1.05	1.1	1.04	1.09	1.12	1.08	1.08	1.04	1.13	1.08	0.99	1.15	1.21	1.06	1.09	1.09	1.1	1.05	1.05	1.04	1.18	1.18	1.13	1.17	1.24	1.19	1.19	1.22	1.12
D4AEG7	Tbc1d13	0.0478427	0.16235												1.18			1.14									0.92			0.94			1.05
D4AEH3	Psmd7	0.0490604	0.164677		1.14			1.09			1.03			1.07	0.94	0.87	1.07	0.86	1.02	1.17			1.05			1.43	1.14	1.09	1.31	0.99	1.16	1.29	1.03	0.87
D4AEH9	Agl	0.61275	0.76474		1.11	1.13	1.13	1.12	1.2	1.14	0.96	1.12	1.15	0.81	0.96	1.01	0.89	1.04	1.12	1.2	1.52	1.22	0.93	1	1.03	1.02	1.11	1.09	1.07	1.17	1.1	0.86	0.98	1.01
D4AEK9	Ccdc6	0.524123	0.698172		0.85	1.03	1.02	1.06	1.19	1.18	0.95	1.04	1.06	1.17	1.08	1.06	1.06	1.09	1.28	1.08	1.2	1.25	1.24	1.26	1.16	1.14	1	1.25	0.9	0.88	1.23	0.93	0.92	1.2
D4AEL1	Pnma5	0.882074	0.939175											0.96	1.05		1.16	1.29								1.07	1.11		1.27	1.44		0.84	0.95
D4AEL2	Golm1	0.0652717	0.195569		1.02			1.12			1.11			1.05	1.11	1.51	1.64	0.99	1.74	1.04			0.95			0.38	0.67	1.09	0.64	0.66	0.99	2.33	1.12	0.92
D4AEL3	Tmem261	0.177976	0.359396											1.25			1.01									1.9			1.14			1.58
D4AEP0	Adss	0.458387	0.642183		1.16	1.17	1.37	1.11	1.14	1.05	1.19	1.13	1.15	0.93	0.92	0.94	1.01	0.95	1.12	1.11	1	1.06	1.1	0.97	1.1	1.17	1.19	1.08	1.14	1.11	1.11	1.25	1.18	1.12
D4IGX4	Fut8	0.0161037	0.0792537			0.87	0.89		0.99	0.84		1.05	0.91			1			0.98		0.98	0.94		1.32	1.6			1.18			0.93			1.3
E2CWF0	Ppp3cc	0.129615	0.295181		1.09	1.08	1.11	1.04	1.08	1.03	1.1	1.02	1.07	1.17	1.11	1.11	1.25	1.07	1.13	1.06	1.02	1.02	1.05	0.93	1.01	1.04	1.04	1.13	1.09	1.09	1.09	1.15	1.12	1.13
E9PSK7	Mapk8ip3	0.68038	0.812802		1.16	1.23	1.2	1	1.2	0.98	1.35	1.21	0.93	1.13	1.04	1.3	1.2	1	1.47	1.08	1.33	0.95	1.35	1.03	1.21	1.26	0.94	1.31	1.14	0.94	1.26	1.27	0.9	1.1
E9PST5	Acin1	0.425598	0.612896			1.03			1.18			1.1									1.01			1.1
E9PSY8	Eps15	0.818461	0.902351			1.16	1.06		1.11	1.02		1.04	1.14								1.18	1.2		0.79	1.16
E9PT20	Abl1	0.67084	0.806539		1.25		1.15	1.2		1.14	1.31		1.08		0.91	1		0.97	1.11	1.25		1.23	1.03		0.87		1.03	1.14		1.07	1.2		1.04	1.05
E9PT51	Poldip2	0.490861	0.670785		1.09			0.9			0.96									0.95			1.15
E9PT53	Wfs1	0.196825	0.380805		1.06	0.99	1.01	0.88	0.98	0.99	1.22	1.02	1.44	1.23		1.24	1.16		1.11	1.03	1.02	0.89	1.28	1.06	0.66	0.99		0.96	1.4		1.01	0.9		1.1
E9PT60	Pcdhga9	0.947179	0.971671		1.21		1.07	1		1.05	1.12		1.05			1.08			0.94	1.4		1.14	0.81		0.89			1.22			1.12			0.94
E9PT65	Rdx	0.366499	0.559179		1.28	1.35	1.37	1.25	1.31	1.27	0.94	0.95	1.04	1.09	1.05	1.05	0.95	0.92	0.98	1.25	1.29	1.28	0.86	0.85	0.87	1.09	1.02	1.05	1.13	1.12	1.11	1.02	1.01	1.05
E9PT90	Spg20	0.172936	0.353657		1.12	1.01	1.16	1.2	1.11	1.13	1.41	1.35	1.5	1.08	1.15	1.05	0.99	1.2	1.14	1.22	1.13	1.14	1.09	1.16	1.68	0.86	1.15	1.1	0.8	1.09	1.05	0.84	1.12	1.01
E9PT92	Csmd1	0.638344	0.783102		1.06	1.16		0.97	1.19		1.02	1.02		1.32	1.15	0.91	1.22	1.18	0.96	1.09	1.25		0.95	1.01		1.18	0.97	1.21	1.1	0.85	1.05	1.09	1.03	1.18
E9PTB3	Mtg1	0.34198	0.535805		1.18	1.09	1.43	1.13	1.08	1.31	1.26	1.07	1.57							1.16	1.25	1.26	1.24	0.92	1.07
E9PTB7	Ptprj	0.523329	0.697632		1.22	1.19	1.19	1.11	1.1	1.1	1.19	1.16	1.15	1.16	1.14	1.11	1.14	1.09	1.05	1.14	1.14	1.16	1.05	1.05	1.09	1.31	1.23	1.22	1.17	1.15	1.1	1.24	1.12	1.16
E9PTC3	Zeb2	0.0501459	0.166626													1.33			1.14									0.89			0.99			0.97
E9PTG5	Plekha5	0.038606	0.142079		1.53	1.52		0.93	0.93		1.23	1.24								0.9	0.95		0.89	0.88
E9PTI6	Raly	0.173592	0.354401		1.03	1.07	1.06	1.06	1.09	1.15	0.98	1.05	1.07	1.08	1.06	1.01	1.04	1.03	1.01	1.13	1.22	1.19	0.93	0.97	0.99	1.12	1.11	1.1	1.24	1.16	1.21	1	1.05	1
E9PTK4	Thnsl1	0.724952	0.839588		1.1	1.1	1.08	1.14	1.08	1.08	1.2	1.16	1.18	1.01	0.99	1.03	1.02	1.04	0.99	1.12	1.15	1.2	1.01	0.97	0.9	1.06	1.11	1.11	1.15	1.11	1.18	1.12	1.1	1.07
E9PTN1	Brd8	0.397269	0.588886		1.06			0.91			1.24									0.94			1.8
E9PTQ3	Adam28	0.0274194	0.114337		0.68	0.75	0.53	4.06	3.71	4.57	0.67	0.91	0.66			0.72			5.22	0.83	0.76	0.56	0.8	0.91	0.57			0.52			0.63			0.81
E9PTR4	Ubap2l	0.154159	0.329694		0.9	0.96	0.96	1.1	1.02	0.79	1.31	1.18	1.03	1.08		1.14	1.02		1.09	1.13	0.97	0.93	1.37	1.16	1.76	0.97		1.16	1.06		1.08	1.06		1.15
E9PTT0	Zdhhc17	0.253183	0.444981			1.02			1.02			1.1		1.18	1.23		1.03	1.03			1.03			1.24		0.97	1.02		0.9	1.09		0.96	1.05
E9PTV0	Guk1	0.00339751	0.0247369		0.98	0.77	0.96	0.87	0.85	0.95	1.08	0.93	1.09	0.99	1.09	0.94	1.01	1.09	0.97	0.92	0.91	0.99	1.42	1.44	1.4	1.4	1.33	1.3	0.95	0.84	0.98	1.57	1.5	1.1
E9PTW1	Scamp3	0.000515631	0.0060352		1.25	1.09	1.18	1.17	1.08	1.2	1.2	1.13	1.17	1.23	1.1	1.14	1.11	1.08	1.07	1.07	1.02	1.1	1.09	0.98	1.1	0.99	1.12	0.95	0.99	1.27	1.05	1	1.02	0.98
E9PTX9	Slc12a2	0.0692106	0.203844		0.83	0.83	0.88	0.89	0.89	0.95	1.01	0.97	0.97	1.25	1.17	1.22	1	1.03	1.06	0.93	0.95	0.89	0.87	1.17	1.39	1.2	1.31	1.24	0.98	0.99	1.01	1.15	1.2	1.22
E9PTY6	Fry	0.105799	0.261384			0.8			0.97			0.82		0.68			0.8				0.83			0.78		1.52			1.69			0.89
E9PTZ9	CE3	0.1461	0.318653		1.06		0.97	1.25		0.87	1.41		1.35	1.01	1.2	1.32	1.14	1.25	1.35	1.21		1.03	0.93		1.15	1	1.28	1.02	1.09	1.23	1.06	1	1.16	1.09
E9PU11	Ythdf2	0.0942128	0.245075												1.37			1.21									1.49			1.46			1.38
E9PU13	Snx4	0.267055	0.460052		0.91	0.95	0.84	1.04	1.14	1.11	1.05	0.99	0.99	1.08	1.02	1.15	1.2	1.01	1.12	1.04	1.01	0.98	1.2	1.08	1.04	1.11	1.05	1.21	1.06	0.93	1.05	1.08	1.07	1.24
E9PU15	Dicer1	0.247925	0.439168				0.99			0.91			1									0.93			1.56
E9PU34	Rmnd1	0.000305151	0.00405041		1.27	1.27	1.18	1.2	1.22	1.22	1.24	1.18	1.17	1.22	1.24	1.08	1.07	1.16	1.18	1.21	1.17	1.16	1.15	1.02	1.12	1.08	1.1	1.12	1.06	1.16	1.01	1.04	1.02	1.1
E9PU42	Dscr3	0.605363	0.759689				1.11			1.26			1.19		0.9			1.19				0.99			0.98		1.12			1.21			1.17
F1LLW6	Ptgdr	0.150732	0.325486		1.06			1.11			1.03			1.18			0.99			1.12			1.01			0.99			0.81			0.99
F1LM05	LOC299282	0.395283	0.587947				0.87			0.94			1.18									0.88			1.66
F1LM09	Usp7	0.817361	0.90209		1.25	1.26		1.15	1.19		1.17	1.29		1.13	1.37	1.14	0.93	1.2	1.1	1.11	1.19		1.34	1.16		1.13	1.07	1.13	1.08	1.16	1.09	1.2	1.35	1.21
F1LM10	Prkcq	0.638722	0.783102		0.76	0.82		0.79	0.89		1.03	1.07								0.75	0.81		1	1.42
F1LM19	Ahsg	0.956734	0.976879												1.24			1.05									1.2			1.16			1.09
F1LM33	Lrpprc	0.0435897	0.154042		1.15	0.96	1.08	1.01	0.96	1.1	1.19	1.21	1.19	1.24	1.25	0.94	1.51	1.3	1.17	1.03	0.96	1.04	1.5	1.27	1.32	1.3	1.43	1.58	1.23	1.43	1.34	1.22	1.21	1.32
F1LM47	Sucla2	0.000946218	0.00973955		0.95	0.97	0.95	0.96	0.99	0.94	0.99	0.94	0.92	1.15	1.16	1.1	1.02	1.01	1	0.99	0.99	0.97	1.11	1.05	1.12	1.26	1.21	1.34	1.08	1.07	1.07	1.27	1.24	1.29
F1LM55	Ccar2	0.62134	0.771958		1.1		1.01	1.16		1.05	1.11		1.16	1.03	1.04	1.12	1.11	0.97	1.13	1.14		1.11	1.16		0.79	1.25	1.1	1.07	1.15	0.98	1.13	0.94	1.04	0.99
F1LM66	Eftud2	0.263613	0.456665		0.97	1.05	1.03	1.51	1.55	1.56	0.96	0.93	0.9							1.34	1.42	1.39	1.2	1.17	1.19
F1LM88	Pde7a	0.647113	0.787769		1.35		0.79	1.35		0.95	1.4		1.11	1.2			1.33			1.43		0.97	1.13		1.72	1.38			1.12			0.98
F1LMB9	Exoc2	0.837961	0.913993		1.07	1.06	0.97	1.08	1.25	0.99	1.15	1.32	1.1	1.04	0.82	1.11	0.83	1.14	0.96	1	1.13	0.95	1.1	1.34	1.05	0.92	1.14	1.06	1.12	1.04	0.97	0.94	1.23	1
F1LMC7	2017-09-07	0.173933	0.354664		0.95	1.17	1.07	1.03	1.1	1	1.09	1.15	1.03	1.02	1.17	1.16	0.94	1.15	1.27	1.1	1.12	1.04	1.05	1.05	1.06	1.08	1.2	1.16	1.05	1.06	1.32	1.21	1.21	1.28
F1LMD9	Gak	0.285699	0.479165		1	1.17	0.81	1.18	1.21	1.02	1.32	1.34	1.15	1.21	1.09	1.18	1.28	1.27	1.19	1.04	1.01	0.91	1.5	1.61	1.38	1.14	1.1	1.06	0.91	0.87	0.93	1.06	1	0.99
F1LMF4	Fat3	0.0620241	0.189439			0.46	0.27		0.66	0.53		0.76	0.71	0.33			0.57				0.64	0.59		0.8	0.71	0.66			0.8			0.61
F1LMH0	2017-09-03	0.242702	0.43364		1.03	1.08	1.02	1.09	1.05	1.11	1.11	1.12	1.19	0.95	1.07	1.22	1.04	1.08	1.14	1.16	1.15	1.13	1.01	0.98	0.94	1.21	1.05	1.11	1.05	1.02	0.97	0.98	1	1.07
F1LMH2	Scn8a	0.452904	0.637772													1.31			1.21									0.76			1.22			1.4
[truncated: 2,953 more rows]
