# Supplementary material for: Synaptoproteomic Analysis of the Prefrontal Cortex Reveals Spatio-Temporal Changes in SYNGAP1 Following Cannabinoid Exposure in Rat Adolescence
Source: Int J Mol Sci. 2022 Dec 31;24(1):698. doi: 10.3390/ijms24010698 (PMC9820805; doi:10.3390/ijms24010698)
Supplement: Supplementary file 1 [file ijms-24-00698-s001.zip › Supplementary Dataset S2.xlsx]

## Sheet: ANOVA_siglist_q0.01
Accession	Gene Symbol	p-value	q-value
D3ZIP8	Endod1	1.65213e-10	8.17969e-07
D3ZA31	Mtmr2	7.53436e-10	1.86513e-06
P35465	Pak1	3.83016e-09	6.32104e-06
B4F7A3	Lgalsl	7.62965e-09	6.79128e-06
F1M471	Epm2aip1	8.00341e-09	6.79128e-06
Q9QUH6	Syngap1	8.23019e-09	6.79128e-06
B0BN56	Mrps31	1.47917e-08	8.13708e-06
B2GV74	Klc2	1.4191e-08	8.13708e-06
P15431	Gabrb1	1.4244e-08	8.13708e-06
A0A096MK30	Msn	1.94261e-08	8.74352e-06
P08050	Gja1	1.86844e-08	8.74352e-06
D3ZXK4	Abhd11	2.2061e-08	9.10201e-06
G3V644	Ndufv3	2.48735e-08	9.47298e-06
G3V6P7	Myh9	2.74059e-08	9.69191e-06
A0A096MIT7	Syn3	2.96091e-08	9.77297e-06
D4AD70	RGD1561636	3.93511e-08	1.21767e-05
A0A0G2K464	Scamp5	5.37693e-08	1.44388e-05
G3V9Y1	Myh10	5.23856e-08	1.44388e-05
Q6IRK3	Sdc2	5.54104e-08	1.44388e-05
Q5XIN4	Mtmr9	5.87894e-08	1.45533e-05
P62278	Rps13	6.77229e-08	1.59665e-05
B0BN30	Mtch1	7.54025e-08	1.62312e-05
Q920F5	Mlycd	7.31027e-08	1.62312e-05
D3ZZU4	Tmem160	9.00135e-08	1.82041e-05
F1LYQ8	Farp1	9.19215e-08	1.82041e-05
Q4FZX5	Msrb2	9.68783e-08	1.84479e-05
B0BN63	Ahsa1	1.16712e-07	1.97842e-05
D3ZYS1	Purg	1.1988e-07	1.97842e-05
F1M3J7	Cntnap4	1.13413e-07	1.97842e-05
G3V816	Nme3	1.15793e-07	1.97842e-05
B2GV65	Higd2a	1.51145e-07	2.26763e-05
D4A732	Mvb12b	1.49357e-07	2.26763e-05
P15791	Camk2d	1.43763e-07	2.26763e-05
D3ZT36	Adam23	1.63576e-07	2.38196e-05
A0A0G2K714	Sh3glb1	1.9427e-07	2.74809e-05
D4A017	Tmem87a	2.19152e-07	2.93249e-05
P52555	Erp29	2.17062e-07	2.93249e-05
Q501L3	Msantd4	2.41178e-07	3.1423e-05
A0A140TAE6	Mecr	2.67236e-07	3.39253e-05
Q7TMZ5	Arl6ip1	2.8145e-07	3.48365e-05
P12075	Cox5b	3.37404e-07	4.07436e-05
F1LNZ2	Numb	3.55675e-07	4.19273e-05
D3ZDJ3	Elmod1	4.28712e-07	4.55547e-05
D4A040	Mrps11	4.41653e-07	4.55547e-05
F7EYB9	Omg	4.37836e-07	4.55547e-05
M0R735	Syncrip	4.27891e-07	4.55547e-05
P69682	Necap1	4.24425e-07	4.55547e-05
Q64605	Ptprs	4.00121e-07	4.55547e-05
M0R9L2	Cntfr	5.15395e-07	5.20759e-05
P11507	Atp2a2	5.32081e-07	5.26867e-05
P62959	Hint1	6.08589e-07	5.79447e-05
Q5U1W6	Apool	6.01564e-07	5.79447e-05
D3ZF21	Gprin3	6.4459e-07	5.80249e-05
G3V9U0	Acss2	6.42625e-07	5.80249e-05
Q91XV6	Fxyd6	6.41826e-07	5.80249e-05
G3V8T4	Ddb1	6.84958e-07	6.05576e-05
B0BMW2	Hsd17b10	7.72063e-07	6.70611e-05
Q9JJ54	Hnrnpd	8.08135e-07	6.89841e-05
P19969	Gabra5	8.75045e-07	7.34297e-05
Q6AY04	Maip1	9.17299e-07	7.56925e-05
B5DFL9	Sestd1	9.89283e-07	7.85951e-05
Q63941	Rab3b	1.0001e-06	7.85951e-05
Q9JK00	Scn3b	9.90863e-07	7.85951e-05
P04642	Ldha	1.01903e-06	7.88315e-05
F1LPV0	Nars	1.15912e-06	8.66812e-05
G3V8G4	Bcan	1.17302e-06	8.66812e-05
Q62688	Plcl1	1.17213e-06	8.66812e-05
Q498R7	RGD1559786	1.22518e-06	8.92038e-05
D3ZUT8	Ndrg4	1.34443e-06	9.6468e-05
D3ZUM2	Sarm1	1.42164e-06	0.000100551
P97710	Sirpa	1.50647e-06	0.00010505
A0A0G2K7G2	Agfg2	1.5718e-06	0.000108083
Q05982	Nme1	1.82578e-06	0.000123828
Q5RKH2	Galk1	1.95856e-06	0.000131038
P37377	Snca	2.04605e-06	0.000135066
P18506	Gabrd	2.13861e-06	0.000136655
P97526	Nf1	2.15291e-06	0.000136655
Q4V7D9	Smpdl3b	2.13708e-06	0.000136655
Q5U2U4	Scamp2	2.21565e-06	0.000138857
Q63377	Atp1b3	2.30224e-06	0.00014248
A0A0G2JSI1	Aldh9a1	2.36235e-06	0.000144395
A0A0G2K6G2	Apmap	2.43322e-06	0.00014657
P80432	Cox7c	2.45715e-06	0.00014657
Q9QYU2	Tsfm	2.50062e-06	0.000147388
G3V9S0	Cyb5r1	2.60808e-06	0.000151913
A1L1I3	Numbl	2.6905e-06	0.000153111
P38983	Rpsa	2.68287e-06	0.000153111
B2GV06	Oxct1	2.73121e-06	0.000153205
P04631	S100b	2.75404e-06	0.000153205
F1LWG4	Ndufaf1	2.88198e-06	0.000156939
Q9WUS0	Ak4	2.88457e-06	0.000156939
M0R549	LOC685881	3.07835e-06	0.000165662
A0A0G2K350	Napg	3.13685e-06	0.000165958
Q6PCT9	Psmd6	3.16379e-06	0.000165958
Q8K3M6	Erc2	3.18441e-06	0.000165958
B0BNJ1	Sri	3.32185e-06	0.000167821
P80254	Ddt	3.2882e-06	0.000167821
Q4V7D2	Rogdi	3.26406e-06	0.000167821
D3Z9D0	RGD1306271	3.37474e-06	0.000168556
D4A4D5	LOC498555	3.43852e-06	0.000168556
Q6PST4	Atl1	3.43434e-06	0.000168556
P11505	Atp2b1	3.52609e-06	0.000171154
A0A0G2JZP9	Rnf11l1	3.58411e-06	0.000172281
Q9Z250	Lin7a	3.65788e-06	0.000174136
A9UMV9	Ndufa7	3.87041e-06	0.000182499
Q32PX2	Aimp2	3.94628e-06	0.000184321
Q99ML5	Pcyox1	4.11328e-06	0.000190326
B2RZD4	Rpl34	4.19143e-06	0.000190383
G3V6P2	Dlst	4.1846e-06	0.000190383
Q9ES21	Sacm1l	4.50922e-06	0.000202956
D4A4Q4	Ociad2	5.07718e-06	0.000225994
Q6AYD5	Gspt1	5.11238e-06	0.000225994
Q6AY58	Bcap31	5.47771e-06	0.000240001
A0A0G2KAA3	Ndufa3	5.59914e-06	0.000241055
Q7TP58	Bpgm	5.58171e-06	0.000241055
Q6AY17	Abhd17b	5.71812e-06	0.000244055
D4A8G0	Lsm12	6.46781e-06	0.000271501
P85968	Pgd	6.47084e-06	0.000271501
B0BNN3	Ca1	6.54007e-06	0.0002721
F1LNZ5	Gabra3	6.70167e-06	0.000276138
P30904	Mif	6.80445e-06	0.000276138
Q5HZE4	Mri1	6.752e-06	0.000276138
Q5HZE0	Slc25a29	6.99017e-06	0.000281369
F1M9I6	Tspan7	7.0525e-06	0.000281588
F1LNF0	Myh14	7.21103e-06	0.000285614
A0A0H2UHZ2	Nap1l4	7.58203e-06	0.000297066
F1LNS0	Sphkap	7.62014e-06	0.000297066
F1M049	Atxn2	8.06298e-06	0.00031006
P18265	Gsk3a	8.165e-06	0.00031006
P97685	Nfasc	8.20397e-06	0.00031006
Q3B8Q2	Eif4a3	8.12339e-06	0.00031006
F1LN34	Ankh	8.37823e-06	0.000314247
D3ZNK1	Mtx3	8.45233e-06	0.000314643
Q62746	Syt6	8.90846e-06	0.000329148
B5DFJ7	Tmem9	9.30077e-06	0.000336363
P22831	Synpr	9.30757e-06	0.000336363
Q5XIF3	Ndufs4	9.18101e-06	0.000336363
A0A0G2JVK2	Ppp1cc	9.44552e-06	0.00033871
Q6IRG7	Cldn11	9.50934e-06	0.00033871
P23565	Ina	9.583e-06	0.000338896
M0R8C6	Slc14a1	9.93646e-06	0.00034873
Q6AY30	Sccpdh	1.0002e-05	0.00034873
P62824	Rab3c	1.02185e-05	0.000351936
P82995	Hsp90aa1	1.02361e-05	0.000351936
A0A0G2K8T0	Asah1	1.03871e-05	0.000354664
D3ZX55	Olr1414	1.08402e-05	0.000364687
P29418	Atp5e	1.08756e-05	0.000364687
Q5XIG0	Nudt9	1.09016e-05	0.000364687
F7F3I7	Sema4a	1.11192e-05	0.00036947
P38718	Mpc2	1.12669e-05	0.000371882
A0A0G2JSW0	Myl12b	1.15189e-05	0.000377174
P27615	Scarb2	1.16558e-05	0.000377174
Q05BA4	Myadm	1.16478e-05	0.000377174
D3Z9R8	Mp68	1.20789e-05	0.000388329
Q641Z8	Pef1	1.24075e-05	0.000394726
Q9QUR2	Dctn4	1.24373e-05	0.000394726
P32851	Stx1a	1.26762e-05	0.000399745
D4ABP4	Rab3gap2	1.31084e-05	0.000408175
F1LML7	Hip1r	1.30606e-05	0.000408175
A0A0G2JTT4	Rab30	1.33347e-05	0.000412366
G3V9R9	Afm	1.34096e-05	0.000412366
A0A0G2K6Y2	Scn1a	1.35954e-05	0.000415499
A0A0H2UHF6	Arl6ip5	1.37079e-05	0.000416367
D3ZKG1	Mut	1.40955e-05	0.000425528
A0A0G2K865	Tpd52	1.45823e-05	0.000437558
G3V6T1	Copa	1.48771e-05	0.000443713
B0BN93	Psmd13	1.53205e-05	0.000454202
A0A096MJN4	Sept4	1.54251e-05	0.00045458
O35264	Pafah1b2	1.56823e-05	0.000459426
M0R5P8	Adam22	1.59158e-05	0.000460988
P60042	Sst	1.59782e-05	0.000460988
P85834	Tufm	1.6108e-05	0.000460988
Q68FP1	Gsn	1.60387e-05	0.000460988
P07483	Fabp3	1.62123e-05	0.000461306
A0A0G2K782	Zc2hc1a	1.66987e-05	0.000467092
B5DEL8	Ndufs5	1.66075e-05	0.000467092
D3ZYY0	Sdr39u1	1.6546e-05	0.000467092
B1H219	Dkk3	1.67992e-05	0.000467264
D3ZCV0	Actn2	1.74287e-05	0.000482063
D3ZBS2	Itih3	1.79201e-05	0.000492901
Q5XIA5	Coasy	1.80682e-05	0.00049423
P62168	Ncs1	1.84566e-05	0.000499338
Q6P9X1	Clns1a	1.83735e-05	0.000499338
G3V9Z3	Maoa	1.93153e-05	0.000519728
P08009	Gstm7	2.07811e-05	0.000556147
A0A0A6YYM0	Acsl6	2.10669e-05	0.000560766
Q01066	Pde1b	2.12038e-05	0.000561391
Q9P290	Slc22a17	2.14959e-05	0.000566097
F1LQ55	Scp2	2.28295e-05	0.000598036
P28572	Slc6a9	2.32556e-05	0.000605992
A0A0G2JTH4	Cd47	2.34665e-05	0.000608287
P03994	Hapln1	2.42215e-05	0.000624588
D4ABY0	Cplx3	2.4355e-05	0.000624775
F1LZ05	Parp14	2.51977e-05	0.000633269
F1SW39	Psip1	2.51432e-05	0.000633269
P19511	Atp5f1	2.51466e-05	0.000633269
Q5U2X8	Acot9	2.49954e-05	0.000633269
Q7TS62	Bcl2l1	2.6089e-05	0.000652358
Q5M9H2	Acadvl	2.70904e-05	0.000673994
D3ZH39	Ephb3	2.74604e-05	0.000679783
B1WBY1	Cul1	2.86794e-05	0.000706428
A0JN30	Cnpy2	2.91382e-05	0.000714174
G3V6C9	Cdc42bpa	2.97281e-05	0.000725043
D3ZP49	LOC100910678	3.00071e-05	0.00072826
F7EXQ7	Ndufa8	3.07495e-05	0.000739034
Q6AYT7	Abhd12	3.061e-05	0.000739034
D3ZAG3	Map9	3.17333e-05	0.000758993
P29314	Rps9	3.21742e-05	0.000765838
D4A4P3	Ndufb3	3.23848e-05	0.000767163
D3ZGS3	Ocrl	3.3909e-05	0.000799446
Q6PCT3	Tpd52l2	3.62924e-05	0.000851581
A0A0G2JT77	Rims1	3.66613e-05	0.00085618
P06685	Atp1a1	3.78756e-05	0.000880385
P18420	Psma1	3.93643e-05	0.000910714
O35987	Nsfl1c	4.22077e-05	0.000967455
P00159	CYTB	4.21715e-05	0.000967455
M0R637	Mettl1	4.32224e-05	0.000986147
A1L1J8	Rab5b	4.55473e-05	0.00102521
P32198	Cpt1a	4.52934e-05	0.00102521
Q811X6	Cryl1	4.55557e-05	0.00102521
Q5EB77	Rab18	4.59513e-05	0.00102943
Q9JKB0	Hcn1	4.87905e-05	0.00108812
F1LMQ3	Psmd8	4.93653e-05	0.001096
F1LPS8	Pura	5.46231e-05	0.00118614
G3V6Q6	Gna11	5.42771e-05	0.00118614
P29410	Ak2	5.44387e-05	0.00118614
Q4KLI4	Ppil1	5.41876e-05	0.00118614
Q920A6	Scpep1	5.418e-05	0.00118614
Q3KRE2	Mettl7a	5.54294e-05	0.00119839
O35567	Atic	5.65683e-05	0.00121769
P81795	Eif2s3	5.68273e-05	0.00121797
D3ZER6	Tnpo2	5.79603e-05	0.00123463
Q5XIC6	Psmd12	5.81034e-05	0.00123463
Q1JU68	Eif3a	6.02042e-05	0.00127381
Q4G061	Eif3b	6.08575e-05	0.00128215
O35458	Slc32a1	6.4064e-05	0.00134399
Q5EB62	Slc25a46	6.56406e-05	0.00137125
B0BN18	Pfdn2	6.63203e-05	0.00137963
P41562	Idh1	6.8012e-05	0.0014089
P18163	Acsl1	6.83137e-05	0.00140925
A0A0G2K872	Cadm3	6.94459e-05	0.00141492
D3ZIE9	Aldh18a1	6.89957e-05	0.00141492
P51799	Clcn7	6.94187e-05	0.00141492
A0A0G2JWM2	Sirt2	7.19043e-05	0.00144089
A0A0G2JWX1	Psmd11	7.18213e-05	0.00144089
Q5RKI8	Abcb8	7.23724e-05	0.00144089
Q6MG60	Ddah2	7.24666e-05	0.00144089
Q7TQ77	Hook3	7.11497e-05	0.00144089
Q924I2	Map4k3	7.13594e-05	0.00144089
D3ZHX3	Diras2	7.66711e-05	0.00151839
D3ZD09	Cox6b1	7.83346e-05	0.00153911
D3ZU84	Stxbp5l	7.83388e-05	0.00153911
B4F7C7	Hebp1	7.89571e-05	0.0015437
B5DFC3	Sec23a	7.9196e-05	0.0015437
Q5PQX1	Tor1aip1	8.00643e-05	0.0015545
Q400C7	Amz2	8.24549e-05	0.00159467
A0A0H2UHM5	Pdia3	8.30787e-05	0.00160048
B1WBX2	Tmem69	8.59777e-05	0.00164991
F1M7L6	Scg3	8.72402e-05	0.00166011
M0RDK9	Acad8	8.75155e-05	0.00166011
P19804	Nme2	8.7351e-05	0.00166011
Q8CHN6	Sgpl1	9.03647e-05	0.00170762
Q9ER34	Aco2	9.10193e-05	0.00171345
D3ZRC4	Pnpla8	9.21721e-05	0.00172858
Q5BJU7	Wasf1	9.31183e-05	0.00173319
Q6P7P5	Bzw1	9.29836e-05	0.00173319
Q641Y0	Ddost	9.44209e-05	0.00175085
D3ZE30	Bcar1	9.4986e-05	0.00175205
Q68HB8	Pcdh7	9.51934e-05	0.00175205
D3ZZ38	Snx18	9.63963e-05	0.00175471
P06687	Atp1a3	9.64012e-05	0.00175471
P0C2C4	Mrpl10	9.62068e-05	0.00175471
Q4V897	Ccdc90b	9.88393e-05	0.0017925
A0A0G2JUF2	Snx30	0.000100597	0.00181772
G3V8Q6	Prkar2a	0.00010396	0.00187165
A0A0G2JSH4	Gsk3b	0.000105249	0.001888
D4A3X6	Atp8b2	0.000106882	0.00190786
Q6P6U2	Psmc3	0.000107127	0.00190786
D4A3M7	Bsdc1	0.000109875	0.00194979
G3V8G2	Psmd5	0.000110777	0.00195878
D3ZME7	Hscb	0.0001122	0.00197688
D4A1C0	Cnnm1	0.000115897	0.00203455
Q3KRF2	Hdlbp	0.000116295	0.00203455
P06686	Atp1a2	0.000117691	0.00205172
Q6AZ50	Atg3	0.000120623	0.00209545
Q5BJV3	Mesdc1	0.000122971	0.00212878
P07722	Mag	0.000123814	0.00213502
Q6AYT5	Armt1	0.000124194	0.00213502
Q68FQ0	Cct5	0.000125492	0.00214987
A0A0G2JXN8	Osbpl8	0.000126352	0.00215713
P14669	Anxa3	0.000127275	0.00216542
G3V846	Slc1a3	0.000131813	0.00223495
P14925	Pam	0.000134593	0.00225887
Q63396	Sub1	0.000134524	0.00225887
Q641Y8	Ddx1	0.000134461	0.00225887
P21818	Stmn2	0.000137901	0.00230657
Q765A7	Pgap1	0.000138421	0.00230748
Q6J4I0	Ppp1r1b	0.000138982	0.00230906
P35439	Grin1	0.00014099	0.00233458
B1WC61	Acad9	0.000142115	0.00233758
Q63910	Hba-a3	0.000142017	0.00233758
P22062	Pcmt1	0.000143584	0.00235393
D4A7Z2	LOC100360654	0.000148183	0.00240542
P62832	Rpl23	0.000147826	0.00240542
Q62634	Slc17a7	0.000147371	0.00240542
M0R7R2	LOC683897	0.000149426	0.00241767
Q5U316	Rab35	0.000151935	0.00245026
Q5U2X1	Fbxo9	0.000153229	0.0024631
D3ZS88	Atf7ip	0.000154636	0.00247769
A0A0G2K2V7	Yes1	0.000156171	0.00248619
A0A0G2KAX2	RGD1305455	0.000155783	0.00248619
Q9Z0U4	Gabbr1	0.000160399	0.00254531
Q9JI12	Slc17a6	0.000163103	0.00257995
O35112	Alcam	0.000164193	0.0025807
Q6AY20	M6pr	0.000164155	0.0025807
P80431	Cox7b	0.00016522	0.0025862
Q498T4	Mrpl2	0.000165588	0.0025862
B4F779	Appl2	0.000173709	0.00270111
P57097	Mertk	0.000174037	0.00270111
G3V803	Cdh2	0.000178313	0.0027512
P54759	Epha7	0.000178375	0.0027512
D3ZSU7	Mien1	0.000186386	0.00285696
F1LN92	Afg3l2	0.000186081	0.00285696
A0A0H2UHQ0	Slc3a2	0.000187978	0.00287247
D3ZX38	Pfdn1	0.000190549	0.00289263
Q4V8H5	Dnpep	0.000190637	0.00289263
Q6AYU5	Pcbp2	0.00019105	0.00289263
P50475	Aars	0.000195329	0.0029484
G3V7V3	Slc27a4	0.000196941	0.00295472
Q63083	Nucb1	0.000196942	0.00295472
A0A0G2K7P9	Ncam2	0.000200468	0.00296485
D4A845	Rpa3	0.000200611	0.00296485
F1LXF1	Bcr	0.000200049	0.00296485
P10824	Gnai1	0.000199035	0.00296485
P84817	Fis1	0.000200558	0.00296485
D3ZK73	Cul4b	0.000201295	0.00296611
Q924P2	Tmem14c	0.000202439	0.00297412
Q9Z2I7	Svop	0.000209306	0.0030659
Q68FS4	Lap3	0.000212716	0.00310666
O35353	Gnb4	0.000213689	0.00311169
F1LS79	Cspg4	0.000216256	0.00313155
F1M7Z2	Iqca1	0.000216318	0.00313155
O89049	Txnrd1	0.000219728	0.00317165
A0A0G2JY73	Eif4g3	0.000223546	0.00321738
P63095	Gnas	0.000225139	0.00323091
P04905	Gstm1	0.00023007	0.0032732
P59215	Gnao1	0.000229753	0.0032732
Q569A6	Kdelr1	0.000230063	0.0032732
P62275	Rps29	0.000239805	0.00340194
Q498E0	Txndc12	0.000240844	0.00340691
A0A0G2JVC2	Scyl2	0.000245624	0.00346136
F1LMM8	Pdk2	0.000246091	0.00346136
D3ZTL2	Myrip	0.000254255	0.00356605
A0A0G2JX92	Sh3pxd2a	0.000260205	0.00362894
Q6AYP5	Cadm1	0.000260048	0.00362894
P63036	Dnaja1	0.000261914	0.00364252
P62890	Rpl30	0.000263411	0.00365308
D3ZUP8	Lmbrd2	0.000264828	0.00366247
P50554	Abat	0.000268569	0.00370385
D3ZE26	Tmcc2	0.00027277	0.00375134
A0A0U1RRZ5	Prrc2a	0.000274367	0.00375246
P07936	Gap43	0.000274353	0.00375246
A0A0G2JU07	Ube2v2	0.000275443	0.0037568
D4AE68	Gnaq	0.000277976	0.00377058
O35142	Copb2	0.000277536	0.00377058
D3ZFQ3	Nubpl	0.000280145	0.00378961
Q9WVR6	Slc7a8	0.000285122	0.00384643
D3ZQB6	Cecr5	0.000286752	0.00385791
A0A1B0GWW0	Ube3c	0.000290755	0.00390116
A0A0G2K8G0	Apc	0.000293115	0.0039222
B2GUY4	Dmtn	0.000295209	0.00393893
P50411	Ppp1r2	0.000295957	0.00393893
E9PU34	Rmnd1	0.000305151	0.00405041
A0A0G2K167	Rmdn1	0.000308821	0.00408816
D4AE96	Ipo7	0.000314345	0.0041502
P83732	Rpl24	0.000319386	0.00420553
D3ZGJ1	Ildr2	0.000322168	0.00422216
P04785	P4hb	0.000322354	0.00422216
M0R9L0	Naca	0.000326124	0.00426027
D3ZVR8	Ppp1r16a	0.00032959	0.00429421
F1LX87	Ankrd31	0.000332286	0.00431797
O35115	Fhl2	0.000339097	0.00439052
Q66X93	Snd1	0.000339642	0.00439052
P12369	Prkar2b	0.000342324	0.00441366
D3ZLD5	Golga3	0.000345652	0.00443472
F1M1A6	LOC681355	0.000345749	0.00443472
A0A0G2JWG1	Man2a2	0.000356145	0.00452812
F1LTC6	F1LTC6	0.000357545	0.00452812
Q3ZAU6	Rnf14	0.000356486	0.00452812
Q5PQV5	Tpbg	0.000357603	0.00452812
Q6AY84	Scrn1	0.000357128	0.00452812
P70470	Lypla1	0.000359247	0.00453733
A0A0G2JT63	Cyfip2	0.000371274	0.00467275
P32551	Uqcrc2	0.000371857	0.00467275
D3Z8P5	RGD1566085	0.000375584	0.00470763
Q63054	Ica1	0.000376968	0.00471306
Q9JK25	Clip1	0.000385937	0.00481303
D3ZD97	Dhx15	0.000396588	0.00493343
Q5I0D1	Glod4	0.000398187	0.00494091
D3ZJR6	Smcr8	0.000403455	0.00499376
D4A6U1	Adam11	0.000407629	0.0050223
P97615	Txn2	0.00040779	0.0050223
P97846	Cntnap1	0.000426844	0.00524393
Q6AY62	Cyb5d2	0.000428463	0.00525079
F1M3D2	Dmwd	0.000431401	0.00526282
P19234	Ndufv2	0.00043157	0.00526282
A0A0G2JWH5	Stt3a	0.000436607	0.00531116
A0A0G2K5Z9	Fam174a	0.000440376	0.00534388
A0A0G2KA95	L1cam	0.000446571	0.0054058
G3V6L5	Ptprr	0.000459845	0.00551712
G3V7W8	RGD621098	0.000462453	0.00551712
P00481	Otc	0.000460641	0.00551712
P45592	Cfl1	0.000462401	0.00551712
Q5XIF6	Tuba4a	0.000458101	0.00551712
Q6P9V7	Psme1	0.000461865	0.00551712
M0R5T4	Rac3	0.000482261	0.0057396
Q4V8E4	Cfap36	0.000484444	0.00575176
O88794	Pnpo	0.0004889	0.00579077
P20070	Cyb5r3	0.000496974	0.00587236
Q68FT1	Coq9	0.00049901	0.00588238
D3ZW58	Casc4	0.000506463	0.00595606
E9PTW1	Scamp3	0.000515631	0.0060352
Q5XI21	Tom1	0.00051477	0.0060352
P04764	Eno1	0.000517109	0.00603822
F1M9G8	Hint3	0.00052598	0.00612736
D4A2D3	Mycbp2	0.000537725	0.00624948
B2RZ37	Reep5	0.000544997	0.00631915
M0R7A6	Itsn2	0.000549508	0.00635658
Q91V33	Khdrbs1	0.000551436	0.00636401
P67874	Csnk2b	0.000556249	0.00638976
Q7TT49	Cdc42bpb	0.000555348	0.00638976
P18088	Gad1	0.000573328	0.00657071
Q62991	Scfd1	0.000577746	0.00660605
D3ZQ57	Plxnb2	0.000583033	0.00665115
A0A0G2K4B0	Gprc5b	0.000588198	0.00669465
P62243	Rps8	0.000593062	0.00673452
P00406	COX2	0.000600112	0.00679899
D4A6X4	Acyp1	0.000612053	0.00686607
F1LSC3	Sf1	0.000612968	0.00686607
F1LVA9	Dock5	0.000611166	0.00686607
M0R7B4	LOC684828	0.000612349	0.00686607
Q9JI15	Camk2n1	0.000609135	0.00686607
A0A0G2JYT1	Erc1	0.000623939	0.00697319
D4ABM5	Mrps34	0.000626185	0.00698253
A0A0G2KA14	Clec16a	0.000634532	0.00704388
Q6AXY0	Gstab6	0.000633558	0.00704388
Q5FVM7	Dnajc16	0.000645486	0.00714944
D3ZWV8	Tiam1	0.00065286	0.00721497
A0A0G2JVP5	Paip1	0.000655643	0.0072296
M0R4V4	Slc25a23	0.000657722	0.0072364
A0A0G2JWJ0	Ppp1r12a	0.000666883	0.00730473
P62747	Rhob	0.000665706	0.00730473
P02770	Alb	0.000675393	0.00738162
Q5FWU3	Atg9a	0.000677528	0.00738864
A0A140TAC3	Epn1	0.000686246	0.00746726
Q499Q4	Pgm1	0.000692633	0.00752023
D4A053	Shroom2	0.000725519	0.00786005
P54900	Scn2b	0.00073032	0.00789479
P02767	Ttr	0.000758708	0.00818379
F1LWK9	Ntng1	0.000781709	0.00841357
O88767	Park7	0.000826275	0.00885474
P37805	Tagln3	0.000825117	0.00885474
Q63965	Sfxn1	0.000837653	0.00895728
Q5XIP0	Dnajb4	0.000842504	0.00898974
A0A0G2JY26	Dnajc6	0.000854038	0.00907369
Q4G017	Nisch	0.000852244	0.00907369
A0A0G2JWA8	Macf1	0.000858337	0.0090804
Q66H41	Snx7	0.000857406	0.0090804
P85845	Fscn1	0.00086557	0.00913739
B4F7A1	Lyrm7	0.000876357	0.00923158
A0A0A0MXZ0	Isca1	0.000883046	0.00928229
A0A0G2K6T9	Pcdh1	0.00088728	0.00930704
Q78PB6	Ndel1	0.000890782	0.00932402
P13668	Stmn1	0.000897203	0.00937142
A0A0G2KAE2	Tusc3	0.000911514	0.00950085
F7F350	Syap1	0.00091652	0.00953296
A0A0G2K9F9	Coro7	0.000920675	0.00955611
B1H267	Snx5	0.000922975	0.00955994
A0A0H2UHS7	Rpl18	0.000931613	0.00962926
A0A0G2K0E5	Begain	0.000940094	0.00969667
F1LM47	Sucla2	0.000946218	0.00973955
Q5M7T6	Atp6v0d1	0.000961781	0.00987921
B0BN85	Sugt1	0.000966042	0.00990243
Q1WIM2	Cadm2	0.000970231	0.00992482
P01041	Cstb	0.000980305	0.0099866
Q5M7A7	Cnrip1	0.000979315	0.0099866
A0A096MKB0	Rab24	0.000983444	0.00999801
